# Supplementary material for: Calcium-Sensing Receptor Polymorphisms at rs1801725 Are Associated with Increased Risk of Secondary Malignancies
Source: J Pers Med. 2021 Jul 6;11(7):642. doi: 10.3390/jpm11070642 (PMC8304025; doi:10.3390/jpm11070642)
Supplement: Supplementary file 1 [file jpm-11-00642-s001.zip]

Archive with 2 entries (2 files):
- CaSR_Supplementary_Materials.pdf
- CaSR_PheWAS_Data.xlsx
