# Supplementary material for: Calcium-Sensing Receptor Polymorphisms at rs1801725 Are Associated with Increased Risk of Secondary Malignancies
Source: J Pers Med. 2021 Jul 6;11(7):642. doi: 10.3390/jpm11070642 (PMC8304025; doi:10.3390/jpm11070642)
Supplement: Supplementary file 1 [file jpm-11-00642-s001.zip › CaSR_PheWAS_Data.xlsx]

## Sheet: README
This document contains PheWAS results for "Calcium-Sensing Receptor Polymorphisms at rs1801725 are Associated with Increased Risk of Secondary Malignancies"
These data corresponds with supplementary figures 1-4
Acronyms
EUR	European descent dataset
AFR	African descent dataset
Name	Description
1. EUR rs1801725 Additive	Results for the additive rs1801725 PheWAS model in the European descent dataset
2. EUR rs1801726 Additive	Results for the additive rs1801726 PheWAS model in the European descent dataset
3. EUR rs1801725 Recessive	Results for the recessive rs1801725 PheWAS model in the European descent dataset
4. EUR rs1801726 Recessive	Results for the recessive rs1801726 PheWAS model in the European descent dataset
5. AFR rs1801725 Addtive	Results for the additive rs1801725 PheWAS model in the African descent dataset
6. AFR rs1801726 Addtive	Results for the additive rs1801726 PheWAS model in the African descent dataset
7. AFR rs1801725 Recessive	Results for the recessive rs1801725 PheWAS model in the African descent dataset
8. AFR rs1801726 Recessive	Results for the recessive rs1801726 PheWAS model in the African descent dataset

## Sheet: EUR rs1801725 Additive
outcome	snp	adjustment	beta	SE	OR	p	type	n_total	n_cases	n_controls	HWE_p	allele_freq	n_no_snp	note	bonferroni	fdr	phenotype	description	group	lci	uci
709.2	rs1801725_T	NA	-0.438368	0.125527	0.645088	0.000479028	logistic	43559	385	43174	0.0527394	0.137675	0		FALSE	FALSE	709.2	Sicca syndrome	dermatologic	0.504392	0.825031
260.3	rs1801725_T	NA	0.231565	0.0700503	1.26057	0.000947398	logistic	37694	787	36907	0.289158	0.137489	0		FALSE	FALSE	260.3	Adult failure to thrive	endocrine/metabolic	1.09885	1.44609
198.2	rs1801725_T	NA	0.187513	0.0567942	1.20625	0.000961278	logistic	41725	1249	40476	0.724923	0.137639	0		FALSE	FALSE	198.2	Secondary malignancy of respiratory organs	neoplasms	1.07917	1.34828
296.2	rs1801725_T	NA	0.0829918	0.0251479	1.08653	0.000966333	logistic	38831	8739	30092	0.441978	0.136128	0		FALSE	FALSE	296.2	Depression	mental disorders	1.03428	1.14143
296	rs1801725_T	NA	0.0787615	0.0238767	1.08195	0.0009714	logistic	40105	10013	30092	0.598106	0.13618	0		FALSE	FALSE	296	Mood disorders	mental disorders	1.03248	1.13378
931	rs1801725_T	NA	-0.847326	0.259807	0.428559	0.00110877	logistic	40397	122	40275	0.374822	0.136854	0		FALSE	FALSE	931	Contact dermatitis and other eczema due to plants [except food]	dermatologic	0.257548	0.713121
70.2	rs1801725_T	NA	0.440084	0.137497	1.55284	0.00137107	logistic	41720	172	41548	0.210885	0.136685	0		FALSE	FALSE	70.2	Viral hepatitis B	infectious diseases	1.186	2.03313
499	rs1801725_T	NA	-0.506695	0.171978	0.602483	0.00321619	logistic	53587	218	53369	0.210567	0.137309	0		FALSE	FALSE	499	Cystic fibrosis	respiratory	0.430085	0.843987
272.12	rs1801725_T	NA	0.252978	0.0861748	1.28786	0.00332859	logistic	31823	519	31304	0.650523	0.136819	0		FALSE	FALSE	272.12	Hyperglyceridemia	endocrine/metabolic	1.08771	1.52483
305.21	rs1801725_T	NA	0.498202	0.171483	1.64576	0.00366963	logistic	30199	107	30092	0.615003	0.134408	0		FALSE	FALSE	305.21	Anorexia nervosa	mental disorders	1.17597	2.30322
452	rs1801725_T	NA	0.119768	0.0413548	1.12724	0.0037783	logistic	41824	2537	39287	0.11299	0.137039	0		FALSE	FALSE	452	Other venous embolism and thrombosis	circulatory system	1.03947	1.22241
198.6	rs1801725_T	NA	0.18415	0.0644657	1.2022	0.00428251	logistic	41434	958	40476	0.548555	0.137484	0		FALSE	FALSE	198.6	Secondary malignancy of bone	neoplasms	1.0595	1.36411
520	rs1801725_T	NA	-0.330045	0.117802	0.718891	0.0050836	logistic	48584	387	48197	0.384737	0.137319	0		FALSE	FALSE	520	Disorders of tooth development	digestive	0.570674	0.905604
275.6	rs1801725_T	NA	0.197188	0.0713338	1.21797	0.00570451	logistic	48041	755	47286	0.291577	0.137913	0		FALSE	FALSE	275.6	Hypercalcemia	endocrine/metabolic	1.05905	1.40074
520.2	rs1801725_T	NA	-0.332917	0.121555	0.71683	0.00616588	logistic	48560	363	48197	0.405266	0.137335	0		FALSE	FALSE	520.2	Disturbances in tooth eruption	digestive	0.564868	0.909673
295.1	rs1801725_T	NA	0.324927	0.121157	1.38393	0.00732126	logistic	30337	245	30092	0.586613	0.134473	0		FALSE	FALSE	295.1	Schizophrenia	mental disorders	1.0914	1.75487
272.1	rs1801725_T	NA	0.0606347	0.0228137	1.06251	0.00786488	logistic	48961	17657	31304	0.323124	0.137967	0		FALSE	FALSE	272.1	Hyperlipidemia	endocrine/metabolic	1.01605	1.1111
272	rs1801725_T	NA	0.0601333	0.022807	1.06198	0.00837374	logistic	48974	17670	31304	0.323905	0.137951	0		FALSE	FALSE	272	Disorders of lipoid metabolism	endocrine/metabolic	1.01555	1.11053
295	rs1801725_T	NA	0.181649	0.0718035	1.19919	0.0114127	logistic	30872	780	30092	0.640281	0.134653	0		FALSE	FALSE	295	Schizophrenia and other psychotic disorders	mental disorders	1.04176	1.38041
655	rs1801725_T	NA	-0.143391	0.0572757	0.866415	0.0122962	logistic	52583	1527	51056	0.23007	0.137278	0		FALSE	FALSE	655	Known or suspected fetal abnormality affecting management of mother	pregnancy complications	0.774412	0.969349
619.5	rs1801725_T	NA	0.326354	0.131129	1.38591	0.0128171	logistic	50024	198	49826	0.435294	0.137464	0		FALSE	FALSE	619.5	Noninflammatory disorders of vulva and perineum	genitourinary	1.0718	1.79206
427.42	rs1801725_T	NA	0.238267	0.0970334	1.26905	0.0140684	logistic	32217	401	31816	0.0717848	0.138172	0		FALSE	FALSE	427.42	Cardiac arrest	circulatory system	1.04926	1.53488
260	rs1801725_T	NA	0.0891097	0.0362976	1.0932	0.0140893	logistic	40313	3406	36907	0.0742385	0.137685	0		FALSE	FALSE	260	Protein-calorie malnutrition	endocrine/metabolic	1.01813	1.17381
272.11	rs1801725_T	NA	0.0757974	0.0311998	1.07874	0.0151229	logistic	37938	6634	31304	0.399601	0.13787	0		FALSE	FALSE	272.11	Hypercholesterolemia	endocrine/metabolic	1.01475	1.14677
362.26	rs1801725_T	NA	-0.283128	0.117807	0.753423	0.0162471	logistic	47535	384	47151	0.113761	0.136499	0		FALSE	FALSE	362.26	Macular puckering of retina	sense organs	0.59808	0.949114
427.4	rs1801725_T	NA	0.203484	0.0849069	1.22567	0.01655	logistic	32359	543	31816	0.0733187	0.1382	0		FALSE	FALSE	427.4	Cardiac arrest and ventricular fibrillation	circulatory system	1.03776	1.44759
187	rs1801725_T	NA	0.378565	0.159546	1.46019	0.0176552	logistic	51599	131	51468	0.162494	0.137357	0		FALSE	FALSE	187	Cancer of other male genital organs	neoplasms	1.06807	1.99626
626.11	rs1801725_T	NA	-0.247379	0.104856	0.780845	0.0183132	logistic	42686	462	42224	0.172527	0.13727	0		FALSE	FALSE	626.11	Absent or infrequent menstruation	genitourinary	0.635784	0.959003
701.5	rs1801725_T	NA	-0.560642	0.240816	0.570842	0.0199071	logistic	46701	114	46587	0.0948883	0.137267	0		FALSE	FALSE	701.5	Abnormal granulation tissue	dermatologic	0.356065	0.915172
709	rs1801725_T	NA	-0.154205	0.0669088	0.857096	0.021183	logistic	44281	1107	43174	0.0123899	0.137599	0		FALSE	FALSE	709	Diffuse diseases of connective tissue	dermatologic	0.751754	0.9772
367.8	rs1801725_T	NA	0.224068	0.0972454	1.25116	0.0212141	logistic	48484	384	48100	0.370269	0.136891	0		FALSE	FALSE	367.8	Hypermetropia	sense organs	1.03403	1.51387
654	rs1801725_T	NA	-0.427788	0.187436	0.65195	0.0224712	logistic	52426	163	52263	0.401424	0.137508	0		FALSE	FALSE	654	Other and unspecified complications of birth; puerperium affecting management of mother	pregnancy complications	0.451508	0.941376
370.1	rs1801725_T	NA	-0.483602	0.214841	0.616559	0.0243871	logistic	44667	134	44533	0.00900304	0.136174	0		FALSE	FALSE	370.1	Corneal ulcer	sense organs	0.404667	0.9394
529	rs1801725_T	NA	0.326107	0.146644	1.38556	0.0261616	logistic	49686	159	49527	0.167216	0.137735	0		FALSE	FALSE	529	Diseases and other conditions of the tongue	digestive	1.03944	1.84694
480.1	rs1801725_T	NA	-0.130723	0.0590708	0.877461	0.0268981	logistic	40415	1402	39013	0.0420947	0.137288	0		FALSE	FALSE	480.1	Bacterial pneumonia	respiratory	0.78153	0.985167
290	rs1801725_T	NA	0.116068	0.0526256	1.12307	0.0274155	logistic	43545	1616	41929	0.105151	0.138167	0		FALSE	FALSE	290	Delirium dementia and amnestic and other cognitive disorders	mental disorders	1.01301	1.2451
740.3	rs1801725_T	NA	-0.459898	0.208547	0.631348	0.0274365	logistic	39299	144	39155	0.133418	0.137866	0		FALSE	FALSE	740.3	Osteoarthrosis involving more than one site, but not specified as generalized	musculoskeletal	0.419517	0.95014
636.3	rs1801725_T	NA	-0.258219	0.117954	0.772426	0.0285854	logistic	51356	364	50992	0.404813	0.137452	0		FALSE	FALSE	636.3	Hemorrhage in early pregnancy	pregnancy complications	0.612989	0.973332
250.3	rs1801725_T	NA	0.0855833	0.0393712	1.08935	0.0297234	logistic	42645	2901	39744	0.475072	0.137355	0		FALSE	FALSE	250.3	Insulin pump user	endocrine/metabolic	1.00845	1.17674
754	rs1801725_T	NA	0.293359	0.135524	1.34092	0.0304166	logistic	51560	192	51368	0.179802	0.137452	0		FALSE	FALSE	754	Congenital musculoskeletal deformities of spine	congenital anomalies	1.02812	1.7489
374.3	rs1801725_T	NA	-0.246574	0.115178	0.781474	0.03229	logistic	44931	398	44533	0.122111	0.136064	0		FALSE	FALSE	374.3	Ptosis of eyelid	sense organs	0.623552	0.979391
228	rs1801725_T	NA	0.170297	0.0798379	1.18566	0.0329215	logistic	51986	601	51385	0.0114768	0.137047	0		FALSE	FALSE	228	Hemangioma and lymphangioma, any site	neoplasms	1.01391	1.3865
198	rs1801725_T	NA	0.0744625	0.0351084	1.0773	0.0339278	logistic	44296	3820	40476	0.582429	0.137563	0		FALSE	FALSE	198	Secondary malignant neoplasm	neoplasms	1.00567	1.15405
586.12	rs1801725_T	NA	-0.304063	0.143624	0.737815	0.0342534	logistic	39555	261	39294	0.283447	0.13729	0		FALSE	FALSE	586.12	Vesicoureteral reflux	genitourinary	0.556791	0.977693
367	rs1801725_T	NA	0.0831511	0.0393932	1.08671	0.0347897	logistic	50814	2714	48100	0.224577	0.137423	0		FALSE	FALSE	367	Disorders of refraction and accommodation; blindness and low vision	sense organs	1.00596	1.17394
288.11	rs1801725_T	NA	-0.125663	0.0602622	0.881912	0.0370451	logistic	40629	1338	39291	0.581239	0.1367	0		FALSE	FALSE	288.11	Neutropenia	hematopoietic	0.783663	0.99248
295.2	rs1801725_T	NA	0.283848	0.136498	1.32823	0.0375715	logistic	30288	196	30092	0.623773	0.134377	0		FALSE	FALSE	295.2	Paranoid disorders	mental disorders	1.01645	1.73565
586.1	rs1801725_T	NA	-0.29311	0.14125	0.74594	0.0379762	logistic	39562	268	39294	0.28794	0.137291	0		FALSE	FALSE	586.1	Anatomical abnormatilies of kidney and ureters	genitourinary	0.565548	0.983872
600	rs1801725_T	NA	0.0995902	0.048261	1.10472	0.0390579	logistic	49647	2488	47159	0.0321069	0.137017	0		FALSE	FALSE	600	Hyperplasia of prostate	genitourinary	1.00501	1.21432
79.9	rs1801725_T	NA	0.275381	0.133817	1.31703	0.0396003	logistic	41746	198	41548	0.185121	0.13666	0		FALSE	FALSE	79.9	Viremia, NOS	infectious diseases	1.01319	1.712
751.3	rs1801725_T	NA	-0.411946	0.201727	0.66236	0.0411421	logistic	50068	144	49924	0.167848	0.137283	0		FALSE	FALSE	751.3	Obstructive genitourinary defect	congenital anomalies	0.446047	0.983576
253.5	rs1801725_T	NA	-0.335384	0.164298	0.715064	0.0412196	logistic	45276	200	45076	0.467211	0.137479	0		FALSE	FALSE	253.5	Pituitary dwarfism	endocrine/metabolic	0.518193	0.986729
426.91	rs1801725_T	NA	0.111335	0.0546623	1.11777	0.0416728	logistic	33363	1547	31816	0.0718884	0.138282	0		FALSE	FALSE	426.91	Cardiac pacemaker in situ	circulatory system	1.00421	1.24418
695.9	rs1801725_T	NA	-0.344064	0.170026	0.708884	0.0430116	logistic	44132	192	43940	0.00503956	0.137621	0		FALSE	FALSE	695.9	Unspecified erythematous condition	dermatologic	0.507979	0.989245
706	rs1801725_T	NA	0.0843258	0.0418092	1.08798	0.0437038	logistic	49113	2393	46720	0.347745	0.137224	0		FALSE	FALSE	706	Diseases of sebaceous glands	dermatologic	1.00238	1.18089
172.3	rs1801725_T	NA	-0.244847	0.121497	0.782825	0.0438794	logistic	44058	355	43703	0.282726	0.137171	0		FALSE	FALSE	172.3	Carcinoma in situ of skin	neoplasms	0.616941	0.993311
368.1	rs1801725_T	NA	0.258326	0.12899	1.29476	0.045211	logistic	48744	219	48525	0.255688	0.137648	0		FALSE	FALSE	368.1	Amblyopia	sense organs	1.00552	1.6672
270.38	rs1801725_T	NA	0.275296	0.137907	1.31692	0.0459078	logistic	50100	187	49913	0.130761	0.137585	0		FALSE	FALSE	270.38	Other specified disorders of plasma protein metabolism	endocrine/metabolic	1.00501	1.72563
288.1	rs1801725_T	NA	-0.105702	0.0529559	0.899693	0.0459302	logistic	41015	1724	39291	0.619725	0.136657	0		FALSE	FALSE	288.1	Decreased white blood cell count	hematopoietic	0.810993	0.998094
480.12	rs1801725_T	NA	-0.283793	0.142747	0.752923	0.0468024	logistic	39278	265	39013	0.061374	0.137647	0		FALSE	FALSE	480.12	Pseudomonal pneumonia	respiratory	0.56917	0.995999
153.2	rs1801725_T	NA	0.128694	0.0648381	1.13734	0.0471611	logistic	44367	983	43384	0.392298	0.137005	0		FALSE	FALSE	153.2	Colon cancer	neoplasms	1.00161	1.29146
781	rs1801725_T	NA	0.154993	0.0784422	1.16765	0.0481671	logistic	51452	630	50822	0.202461	0.137439	0		FALSE	FALSE	781	Symptoms involving nervous and musculoskeletal systems	symptoms	1.00125	1.36171
401.21	rs1801725_T	NA	0.0904537	0.0458122	1.09467	0.0483309	logistic	28645	2935	25710	0.0804956	0.139326	0		FALSE	FALSE	401.21	Hypertensive heart disease	circulatory system	1.00066	1.19751
495.1	rs1801725_T	NA	0.210761	0.106913	1.23462	0.0486854	logistic	41074	331	40743	0.356312	0.138056	0		FALSE	FALSE	495.1	Chronic obstructive asthma	respiratory	1.00121	1.52243
271	rs1801725_T	NA	-0.266085	0.135646	0.766374	0.0498082	logistic	53350	277	53073	0.227447	0.137245	0		FALSE	FALSE	271	Disorders of carbohydrate transport and metabolism	endocrine/metabolic	0.587457	0.999782
655.1	rs1801725_T	NA	-0.166105	0.0850703	0.846957	0.0508711	logistic	51715	659	51056	0.2731	0.137407	0		FALSE	FALSE	655.1	Abnormality in fetal heart rate or rhythm	pregnancy complications	0.716883	1.00063
300	rs1801725_T	NA	0.0493108	0.025285	1.05055	0.0511522	logistic	38807	8715	30092	0.581574	0.135324	0		FALSE	FALSE	300	Anxiety disorders	mental disorders	0.999752	1.10392
451	rs1801725_T	NA	0.211432	0.108571	1.23545	0.0514859	logistic	39608	321	39287	0.0251155	0.136525	0		FALSE	FALSE	451	Phlebitis and thrombophlebitis	circulatory system	0.998634	1.52841
780	rs1801725_T	NA	-0.365512	0.18798	0.693841	0.0518447	logistic	53245	155	53090	0.140064	0.137374	0		FALSE	FALSE	780	Hypothermia/Chills	symptoms	0.480008	1.00293
411.2	rs1801725_T	NA	0.0778397	0.040285	1.08095	0.0533317	logistic	41692	3236	38456	0.373085	0.137412	0		FALSE	FALSE	411.2	Myocardial infarction	circulatory system	0.998882	1.16976
54	rs1801725_T	NA	0.161755	0.0845891	1.17557	0.0558453	logistic	42091	543	41548	0.214631	0.136704	0		FALSE	FALSE	54	Herpes simplex	infectious diseases	0.995968	1.38756
198.7	rs1801725_T	NA	0.230858	0.121017	1.25968	0.0564374	logistic	40735	259	40476	0.71277	0.137167	0		FALSE	FALSE	198.7	Secondary malignant neoplasm of skin	neoplasms	0.993684	1.59688
595	rs1801725_T	NA	-0.118201	0.0622011	0.888517	0.0573927	logistic	49398	1232	48166	0.263045	0.13705	0		FALSE	FALSE	595	Hydronephrosis	genitourinary	0.786537	1.00372
634	rs1801725_T	NA	-0.21413	0.112821	0.807244	0.0577017	logistic	51373	381	50992	0.406013	0.137504	0		FALSE	FALSE	634	Miscarriage; stillbirth	pregnancy complications	0.647097	1.00702
427.8	rs1801725_T	NA	0.10518	0.0555697	1.11091	0.0583898	logistic	33387	1571	31816	0.131707	0.138302	0		FALSE	FALSE	427.8	Sinoatrial node dysfunction (Bradycardia)	circulatory system	0.99627	1.23874
480.13	rs1801725_T	NA	-0.340167	0.17982	0.711652	0.0585308	logistic	39187	174	39013	0.100808	0.137699	0		FALSE	FALSE	480.13	MRSA pneumonia	respiratory	0.500266	1.01236
282.9	rs1801725_T	NA	-0.38353	0.203217	0.681452	0.0591217	logistic	34223	126	34097	0.226498	0.137744	0		FALSE	FALSE	282.9	Other hereditary hemolytic anemias	hematopoietic	0.457565	1.01489
750.1	rs1801725_T	NA	0.305941	0.162274	1.3579	0.0593851	logistic	50061	137	49924	0.134569	0.137502	0		FALSE	FALSE	750.1	Upper gastrointestinal congenital anomalies	congenital anomalies	0.987956	1.86638
256.4	rs1801725_T	NA	-0.197456	0.104861	0.820817	0.0596965	logistic	45524	448	45076	0.356697	0.137422	0		FALSE	FALSE	256.4	Polycystic ovaries	endocrine/metabolic	0.668324	1.0081
353.1	rs1801725_T	NA	-0.43279	0.230909	0.648697	0.0608911	logistic	45233	108	45125	0.219149	0.137809	0		FALSE	FALSE	353.1	Nerve plexus lesions	neurological	0.412561	1.01999
252.1	rs1801725_T	NA	0.150316	0.0802133	1.1622	0.060936	logistic	45693	617	45076	0.340974	0.137844	0		FALSE	FALSE	252.1	Hyperparathyroidism	endocrine/metabolic	0.993122	1.36007
724.1	rs1801725_T	NA	-0.281658	0.150311	0.754531	0.0609534	logistic	40736	236	40500	0.0178669	0.136182	0		FALSE	FALSE	724.1	Disorders of sacrum	musculoskeletal	0.561991	1.01304
251.1	rs1801725_T	NA	-0.1764	0.0945311	0.838283	0.0620345	logistic	35695	553	35142	0.284204	0.137428	0		FALSE	FALSE	251.1	Hypoglycemia	endocrine/metabolic	0.696505	1.00892
509.3	rs1801725_T	NA	0.105122	0.0563591	1.11085	0.0621506	logistic	38505	1342	37163	0.251	0.137177	0		FALSE	FALSE	509.3	Pulmonary insufficiency or respiratory failure following trauma and surgery	respiratory	0.994673	1.24059
765	rs1801725_T	NA	0.116919	0.0628153	1.12403	0.0626996	logistic	46946	1025	45921	0.0172467	0.136955	0		FALSE	FALSE	765	Cervical radiculitis	symptoms	0.99382	1.2713
530.9	rs1801725_T	NA	-0.221202	0.118881	0.801555	0.0627851	logistic	31676	361	31315	0.21782	0.137533	0		FALSE	FALSE	530.9	Heartburn	digestive	0.634951	1.01187
350.1	rs1801725_T	NA	-0.105291	0.0567193	0.900062	0.0634026	logistic	47379	1475	45904	0.558554	0.137276	0		FALSE	FALSE	350.1	Abnormal involuntary movements	neurological	0.805364	1.0059
750	rs1801725_T	NA	0.17832	0.0965514	1.19521	0.0647627	logistic	50353	429	49924	0.117617	0.137569	0		FALSE	FALSE	750	Digestive congenital anomalies	congenital anomalies	0.989139	1.44421
654.1	rs1801725_T	NA	-0.334011	0.181239	0.716046	0.0653389	logistic	52419	156	52263	0.389655	0.137555	0		FALSE	FALSE	654.1	Abnormality of organs and soft tissues of pelvis complicating pregnancy, childbirth, or the puerperium	pregnancy complications	0.501958	1.02144
599.1	rs1801725_T	NA	-0.263023	0.142986	0.768724	0.0658415	logistic	37121	254	36867	0.17851	0.136621	0		FALSE	FALSE	599.1	Urinary obstruction	genitourinary	0.580842	1.01738
348.9	rs1801725_T	NA	0.110358	0.0600266	1.11668	0.065992	logistic	41084	1144	39940	0.280251	0.138083	0		FALSE	FALSE	348.9	Other conditions of brain, NOS	neurological	0.992732	1.2561
240	rs1801725_T	NA	0.180975	0.0987244	1.19839	0.066782	logistic	41466	386	41080	0.304483	0.137631	0		FALSE	FALSE	240	Simple and unspecified goiter	endocrine/metabolic	0.987554	1.45423
281	rs1801725_T	NA	0.113553	0.0622709	1.12025	0.0682229	logistic	35181	1084	34097	0.209216	0.1382	0		FALSE	FALSE	281	Other deficiency anemia	hematopoietic	0.991538	1.26567
690.1	rs1801725_T	NA	-0.157877	0.0866133	0.853955	0.0683361	logistic	44568	628	43940	0.00121693	0.13761	0		FALSE	FALSE	690.1	Seborrheic dermatitis	dermatologic	0.720623	1.01196
282	rs1801725_T	NA	-0.310788	0.171033	0.732869	0.0691988	logistic	34265	168	34097	0.255988	0.13775	0		FALSE	FALSE	282	Hereditary hemolytic anemias	hematopoietic	0.524131	1.02474
198.1	rs1801725_T	NA	0.0816169	0.0450543	1.08504	0.0700598	logistic	42655	2179	40476	0.570255	0.137405	0		FALSE	FALSE	198.1	Secondary malignancy of lymph nodes	neoplasms	0.993333	1.18521
653	rs1801725_T	NA	-0.19368	0.106938	0.823922	0.0701194	logistic	52689	426	52263	0.372857	0.137505	0		FALSE	FALSE	653	Problems associated with amniotic cavity and membranes	pregnancy complications	0.668126	1.01605
626.8	rs1801725_T	NA	-0.339721	0.188012	0.711969	0.070775	logistic	42375	151	42224	0.00333104	0.137392	0		FALSE	FALSE	626.8	Infertility, female	genitourinary	0.492518	1.0292
960.2	rs1801725_T	NA	-0.13411	0.0744846	0.874494	0.0717813	logistic	40680	877	39803	0.524673	0.137045	0		FALSE	FALSE	960.2	Allergy/adverse effect of penicillin	injuries & poisonings	0.755708	1.01195
184.2	rs1801725_T	NA	0.268489	0.149239	1.30799	0.072011	logistic	48250	166	48084	0.333041	0.137347	0		FALSE	FALSE	184.2	Cancer of other female genital organs (excluding uterus and ovary)	neoplasms	0.976266	1.75242
477	rs1801725_T	NA	0.134624	0.0750194	1.14411	0.0727298	logistic	34768	707	34061	0.0730573	0.136203	0		FALSE	FALSE	477	Epistaxis or throat hemorrhage	respiratory	0.987663	1.32533
428.1	rs1801725_T	NA	0.058176	0.0324658	1.0599	0.0731459	logistic	47212	4779	42433	0.135098	0.13756	0		FALSE	FALSE	428.1	Congestive heart failure (CHF) NOS	circulatory system	0.994558	1.12954
374.6	rs1801725_T	NA	0.123945	0.0692791	1.13195	0.0736041	logistic	45404	871	44533	0.0437589	0.136552	0		FALSE	FALSE	374.6	Dermatochalasis	sense organs	0.988228	1.29658
636.2	rs1801725_T	NA	-0.217773	0.122556	0.804308	0.0755796	logistic	51321	329	50992	0.261697	0.137478	0		FALSE	FALSE	636.2	Early onset of delivery	pregnancy complications	0.632559	1.02269
281.9	rs1801725_T	NA	0.225623	0.127017	1.2531	0.0756802	logistic	34331	234	34097	0.175512	0.138009	0		FALSE	FALSE	281.9	Deficiency anemias	hematopoietic	0.976939	1.60733
735	rs1801725_T	NA	0.0875186	0.0493939	1.09146	0.0764193	logistic	46760	1726	45034	0.131545	0.137243	0		FALSE	FALSE	735	Acquired foot deformities	musculoskeletal	0.99075	1.20241
296.22	rs1801725_T	NA	0.0575791	0.0326499	1.05927	0.0778111	logistic	34710	4618	30092	0.582258	0.135004	0		FALSE	FALSE	296.22	Major depressive disorder	mental disorders	0.993606	1.12927
425	rs1801725_T	NA	0.074482	0.0423579	1.07733	0.0786805	logistic	50603	2515	48088	0.364448	0.137423	0		FALSE	FALSE	425	Cardiomyopathy	circulatory system	0.991497	1.17058
625.1	rs1801725_T	NA	-0.253733	0.144467	0.775899	0.0790296	logistic	49020	246	48774	0.307581	0.137097	0		FALSE	FALSE	625.1	Dyspareunia	genitourinary	0.584565	1.02986
300.1	rs1801725_T	NA	0.0469856	0.0268872	1.04811	0.0805491	logistic	37553	7461	30092	0.601289	0.135169	0		FALSE	FALSE	300.1	Anxiety disorder	mental disorders	0.994303	1.10482
440.1	rs1801725_T	NA	0.202001	0.115706	1.22385	0.0808425	logistic	43354	294	43060	0.252905	0.137946	0		FALSE	FALSE	440.1	Atherosclerosis of renal artery	circulatory system	0.975522	1.53539
427.41	rs1801725_T	NA	0.225878	0.1298	1.25342	0.0818242	logistic	32044	228	31816	0.0136398	0.138013	0		FALSE	FALSE	427.41	Ventricular fibrillation and flutter	circulatory system	0.971873	1.61654
690	rs1801725_T	NA	-0.149751	0.0861129	0.860922	0.0820326	logistic	44572	632	43940	0.00513537	0.13762	0		FALSE	FALSE	690	Erythematosquamous dermatosis	dermatologic	0.727215	1.01921
476	rs1801725_T	NA	0.0482569	0.0277781	1.04944	0.0823472	logistic	40502	6441	34061	0.0993454	0.136981	0		FALSE	FALSE	476	Allergic rhinitis	respiratory	0.993831	1.10816
198.4	rs1801725_T	NA	0.114322	0.065941	1.12111	0.0829719	logistic	41431	955	40476	0.737839	0.137301	0		FALSE	FALSE	198.4	Secondary malignant neoplasm of liver	neoplasms	0.985188	1.27579
204	rs1801725_T	NA	-0.139761	0.0806309	0.869566	0.0830355	logistic	52087	745	51342	0.0218509	0.137078	0		FALSE	FALSE	204	Leukemia	neoplasms	0.742452	1.01844
510.2	rs1801725_T	NA	-0.301547	0.174222	0.739673	0.0834833	logistic	45471	183	45288	0.0778725	0.137087	0		FALSE	FALSE	510.2	Lung transplant	respiratory	0.525701	1.04074
279.11	rs1801725_T	NA	0.230571	0.133237	1.25932	0.0835341	logistic	48979	208	48771	0.501177	0.137406	0		FALSE	FALSE	279.11	Deficiency of humoral immunity	endocrine/metabolic	0.96989	1.63512
426.9	rs1801725_T	NA	0.0792686	0.0458402	1.0825	0.0837666	logistic	34165	2349	31816	0.0180144	0.138197	0		FALSE	FALSE	426.9	Cardiac pacemaker/device in situ	circulatory system	0.989478	1.18426
585.4	rs1801725_T	NA	-0.11244	0.0652188	0.893651	0.0846994	logistic	40437	1143	39294	0.462989	0.137065	0		FALSE	FALSE	585.4	Chronic kidney disease, Stage I or II	genitourinary	0.786416	1.01551
728.71	rs1801725_T	NA	-0.340509	0.198306	0.711408	0.0859636	logistic	37987	140	37847	0.111109	0.136981	0		FALSE	FALSE	728.71	Contracture of palmar fascia [Dupuytren's disease]	musculoskeletal	0.4823	1.04935
523.3	rs1801725_T	NA	0.223003	0.129968	1.24982	0.0861937	logistic	48408	211	48197	0.328382	0.137715	0		FALSE	FALSE	523.3	Periodontitis (acute or chronic)	digestive	0.968763	1.61243
592	rs1801725_T	NA	0.103876	0.0605424	1.10946	0.0862075	logistic	38342	1140	37202	0.385686	0.138243	0		FALSE	FALSE	592	Cystitis and urethritis	genitourinary	0.985321	1.24924
550.5	rs1801725_T	NA	0.137189	0.0799996	1.14704	0.0863697	logistic	46418	624	45794	0.443017	0.137533	0		FALSE	FALSE	550.5	Ventral hernia	digestive	0.98058	1.34177
385	rs1801725_T	NA	-0.297318	0.174598	0.742808	0.0885923	logistic	44987	179	44808	0.018492	0.136517	0		FALSE	FALSE	385	Other disorders of middle ear and mastoid	sense organs	0.52754	1.04592
604	rs1801725_T	NA	0.158975	0.094159	1.17231	0.0913399	logistic	46331	459	45872	0.327696	0.137014	0		FALSE	FALSE	604	Disorders of penis	genitourinary	0.974748	1.40991
381.2	rs1801725_T	NA	-0.0852702	0.0505171	0.918264	0.0914216	logistic	46643	1835	44808	0.135899	0.136366	0		FALSE	FALSE	381.2	Eustachian tube disorders	sense organs	0.8317	1.01384
430.3	rs1801725_T	NA	-0.229941	0.13688	0.79458	0.0929821	logistic	44358	276	44082	0.317424	0.137382	0		FALSE	FALSE	430.3	Subdural hemorrhage	circulatory system	0.607608	1.03909
560.3	rs1801725_T	NA	-0.27585	0.164226	0.758927	0.0930167	logistic	34377	198	34179	0.333409	0.136167	0		FALSE	FALSE	560.3	Peritoneal or intestinal adhesions	digestive	0.550057	1.04711
634.1	rs1801725_T	NA	-0.265104	0.157992	0.767126	0.093355	logistic	51189	197	50992	0.429074	0.13753	0		FALSE	FALSE	634.1	Missed abortion/Hydatidiform mole	pregnancy complications	0.562835	1.04557
290.1	rs1801725_T	NA	0.108897	0.064948	1.11505	0.0936054	logistic	43035	1106	41929	0.0172179	0.137992	0		FALSE	FALSE	290.1	Dementias	mental disorders	0.981767	1.26642
766	rs1801725_T	NA	0.092775	0.0553587	1.09721	0.0937602	logistic	47278	1357	45921	0.275936	0.136966	0		FALSE	FALSE	766	Neuralgia, neuritis, and radiculitis NOS	symptoms	0.984395	1.22296
244.1	rs1801725_T	NA	-0.0942155	0.0565776	0.910087	0.0958639	logistic	42580	1500	41080	0.319875	0.136989	0		FALSE	FALSE	244.1	Secondary hypothyroidism	endocrine/metabolic	0.81456	1.01682
835	rs1801725_T	NA	0.10651	0.0639826	1.11239	0.095977	logistic	49743	986	48757	0.267255	0.137175	0		FALSE	FALSE	835	Internal derangement of knee	injuries & poisonings	0.981282	1.26101
743.9	rs1801725_T	NA	0.0663361	0.039871	1.06859	0.096159	logistic	45925	2995	42930	0.356901	0.137779	0		FALSE	FALSE	743.9	Osteopenia or other disorder of bone and cartilage	musculoskeletal	0.988258	1.15544
170.1	rs1801725_T	NA	0.185997	0.112394	1.20442	0.0979515	logistic	52806	301	52505	0.377362	0.137503	0		FALSE	FALSE	170.1	Bone cancer	neoplasms	0.966286	1.50124
565.1	rs1801725_T	NA	-0.343542	0.208511	0.709254	0.0994348	logistic	43714	124	43590	0.400173	0.13721	0		FALSE	FALSE	565.1	Anal and rectal polyp	digestive	0.471318	1.06731
180	rs1801725_T	NA	-0.137456	0.0835942	0.871572	0.100108	logistic	47019	681	46338	0.163838	0.137296	0		FALSE	FALSE	180	Cervical cancer and dysplasia	neoplasms	0.739855	1.02674
646	rs1801725_T	NA	-0.195288	0.118974	0.822598	0.100709	logistic	53099	342	52757	0.268562	0.137601	0		FALSE	FALSE	646	Other complications of pregnancy NEC	pregnancy complications	0.651501	1.03863
281.1	rs1801725_T	NA	0.117007	0.0714198	1.12413	0.101358	logistic	34910	813	34097	0.214253	0.138127	0		FALSE	FALSE	281.1	Megaloblastic anemia	hematopoietic	0.977287	1.29303
597	rs1801725_T	NA	-0.136142	0.0831426	0.872718	0.101535	logistic	47970	694	47276	0.450131	0.138003	0		FALSE	FALSE	597	Other disorders of urethra and urinary tract	genitourinary	0.741484	1.02718
514.2	rs1801725_T	NA	0.0978391	0.0599147	1.10279	0.102475	logistic	49424	1161	48263	0.0529896	0.137524	0		FALSE	FALSE	514.2	Solitary pulmonary nodule	respiratory	0.980597	1.2402
159.2	rs1801725_T	NA	0.237551	0.146203	1.26814	0.104205	logistic	47769	172	47597	0.00337539	0.137024	0		FALSE	FALSE	159.2	Malignant neoplasm of small intestine, including duodenum	neoplasms	0.952174	1.68895
613.8	rs1801725_T	NA	0.159027	0.0979238	1.17237	0.104379	logistic	50240	403	49837	0.136665	0.13748	0		FALSE	FALSE	613.8	Other specified disorders of breast	genitourinary	0.967631	1.42043
557.1	rs1801725_T	NA	0.178667	0.110111	1.19562	0.104673	logistic	34495	316	34179	0.484686	0.136556	0		FALSE	FALSE	557.1	Celiac disease	digestive	0.963531	1.48362
735.3	rs1801725_T	NA	0.144714	0.0893067	1.15571	0.105143	logistic	45527	493	45034	0.179804	0.137062	0		FALSE	FALSE	735.3	Hallux valgus (Bunion)	musculoskeletal	0.970128	1.37679
250.24	rs1801725_T	NA	0.075538	0.0466192	1.07846	0.105164	logistic	41836	2092	39744	0.267272	0.137179	0		FALSE	FALSE	250.24	Type 2 diabetes with neurological manifestations	endocrine/metabolic	0.984289	1.18165
425.1	rs1801725_T	NA	0.0720065	0.0444646	1.07466	0.105358	logistic	50363	2275	48088	0.412157	0.137373	0		FALSE	FALSE	425.1	Primary/intrinsic cardiomyopathies	circulatory system	0.98497	1.17252
525	rs1801725_T	NA	-0.183389	0.113316	0.832444	0.10558	logistic	48571	374	48197	0.250154	0.137428	0		FALSE	FALSE	525	Other diseases of the teeth and supporting structures	digestive	0.666651	1.03947
379.2	rs1801725_T	NA	0.0796527	0.0493549	1.08291	0.106554	logistic	46504	1801	44703	0.553291	0.136569	0		FALSE	FALSE	379.2	Disorders of vitreous body	sense organs	0.983062	1.1929
875	rs1801725_T	NA	0.218744	0.135664	1.24451	0.106876	logistic	46538	204	46334	0.0263403	0.137264	0		FALSE	FALSE	875	Non-healing surgical wound	injuries & poisonings	0.953937	1.6236
441	rs1801725_T	NA	-0.192595	0.120503	0.824816	0.109986	logistic	43405	345	43060	0.167347	0.137634	0		FALSE	FALSE	441	Vascular insufficiency of intestine	circulatory system	0.651302	1.04456
733	rs1801725_T	NA	0.0888897	0.0556703	1.09296	0.110329	logistic	42965	1363	41602	0.210124	0.136751	0		FALSE	FALSE	733	Other disorders of bone and cartilage	musculoskeletal	0.979979	1.21897
362.21	rs1801725_T	NA	0.199593	0.125323	1.22091	0.111242	logistic	47403	252	47151	0.00406266	0.136858	0		FALSE	FALSE	362.21	Macular degeneration, dry	sense organs	0.955005	1.56084
706.1	rs1801725_T	NA	0.103925	0.0652608	1.10952	0.111282	logistic	47651	931	46720	0.186286	0.136902	0		FALSE	FALSE	706.1	Acne	dermatologic	0.976299	1.26091
550.6	rs1801725_T	NA	0.106508	0.0670061	1.11239	0.11194	logistic	46704	910	45794	0.299943	0.137569	0		FALSE	FALSE	550.6	Incisional hernia	digestive	0.975482	1.26851
365	rs1801725_T	NA	0.0809313	0.0509925	1.0843	0.112485	logistic	49268	1658	47610	0.0955966	0.137158	0		FALSE	FALSE	365	Glaucoma	sense organs	0.981166	1.19827
796	rs1801725_T	NA	0.152868	0.0965157	1.16517	0.113223	logistic	47606	447	47159	0.133093	0.1366	0		FALSE	FALSE	796	Elevated prostate specific antigen [PSA]	genitourinary	0.964349	1.40782
337.1	rs1801725_T	NA	-0.3478	0.220242	0.70624	0.114296	logistic	40056	116	39940	0.324879	0.137657	0		FALSE	FALSE	337.1	Peripheral autonomic neuropathy	neurological	0.458647	1.08749
573.3	rs1801725_T	NA	-0.214893	0.136214	0.806628	0.114655	logistic	42859	273	42586	0.0619991	0.136972	0		FALSE	FALSE	573.3	Hepatomegaly	digestive	0.617626	1.05347
285.22	rs1801725_T	NA	-0.0938106	0.0596207	0.910455	0.115613	logistic	35443	1346	34097	0.0818596	0.137418	0		FALSE	FALSE	285.22	Anemia in neoplastic disease	hematopoietic	0.810044	1.02331
327.5	rs1801725_T	NA	-0.287973	0.183068	0.749782	0.11571	logistic	38940	159	38781	0.151996	0.137057	0		FALSE	FALSE	327.5	Parasomnia	neurological	0.523726	1.07341
452.2	rs1801725_T	NA	0.0887481	0.0564485	1.09281	0.115905	logistic	40623	1336	39287	0.000688289	0.136597	0		FALSE	FALSE	452.2	Deep vein thrombosis [DVT]	circulatory system	0.978347	1.22065
165	rs1801725_T	NA	0.087196	0.0554617	1.09111	0.115908	logistic	52947	1388	51559	0.159823	0.137326	0		FALSE	FALSE	165	Cancer within the respiratory system	neoplasms	0.978721	1.21641
286.5	rs1801725_T	NA	0.196692	0.125197	1.21737	0.116169	logistic	41245	244	41001	0.174999	0.137459	0		FALSE	FALSE	286.5	Hemorrhagic disorder due to intrinsic circulating anticoagulants	hematopoietic	0.952473	1.55594
270.32	rs1801725_T	NA	-0.192291	0.122844	0.825067	0.117508	logistic	50240	327	49913	0.189785	0.137321	0		FALSE	FALSE	270.32	Paraproteinemia	endocrine/metabolic	0.648518	1.04968
649	rs1801725_T	NA	-0.105746	0.0675578	0.899653	0.11752	logistic	52318	1058	51260	0.476484	0.137161	0		FALSE	FALSE	649	Other conditions or status of the mother complicating pregnancy, childbirth, or the puerperium	pregnancy complications	0.788077	1.02703
271.3	rs1801725_T	NA	-0.233843	0.149769	0.791486	0.118439	logistic	53294	221	53073	0.21475	0.137286	0		FALSE	FALSE	271.3	Intestinal disaccharidase deficiencies and disaccharide malabsorption	endocrine/metabolic	0.590144	1.06152
443.1	rs1801725_T	NA	-0.166606	0.107097	0.846533	0.11979	logistic	43485	425	43060	0.151795	0.137634	0		FALSE	FALSE	443.1	Raynaud's syndrome	circulatory system	0.686248	1.04426
531.2	rs1801725_T	NA	0.181034	0.116542	1.19846	0.12033	logistic	50622	280	50342	0.0570083	0.137272	0		FALSE	FALSE	531.2	Gastric ulcer	digestive	0.953718	1.506
165.1	rs1801725_T	NA	0.0864936	0.055801	1.09034	0.121133	logistic	52930	1371	51559	0.149338	0.137323	0		FALSE	FALSE	165.1	Cancer of bronchus; lung	neoplasms	0.977383	1.21636
530.2	rs1801725_T	NA	-0.130236	0.0841671	0.877888	0.121778	logistic	32003	688	31315	0.124818	0.137456	0		FALSE	FALSE	530.2	Esophageal bleeding (varices/hemorrhage)	digestive	0.74438	1.03534
636	rs1801725_T	NA	-0.102993	0.0667104	0.902133	0.122617	logistic	52062	1070	50992	0.264838	0.13749	0		FALSE	FALSE	636	Early or threatened labor; hemorrhage in early pregnancy	pregnancy complications	0.791563	1.02815
790.1	rs1801725_T	NA	-0.285445	0.185082	0.751679	0.12301	logistic	51170	157	51013	0.225238	0.13716	0		FALSE	FALSE	790.1	Elevated sedimentation rate	symptoms	0.522983	1.08038
300.4	rs1801725_T	NA	0.0957916	0.0627001	1.10053	0.126568	logistic	31187	1095	30092	0.595588	0.134495	0		FALSE	FALSE	300.4	Dysthymic disorder	mental disorders	0.973263	1.24444
359.2	rs1801725_T	NA	0.101935	0.0667776	1.10731	0.12689	logistic	48035	932	47103	0.44514	0.137285	0		FALSE	FALSE	359.2	Myopathy	neurological	0.971466	1.26215
359	rs1801725_T	NA	0.098603	0.0648341	1.10363	0.128297	logistic	48092	989	47103	0.448048	0.137289	0		FALSE	FALSE	359	Muscular dystrophies and other myopathies	neurological	0.97193	1.25317
710.11	rs1801725_T	NA	-0.199232	0.131414	0.81936	0.129503	logistic	42844	295	42549	0.401657	0.137335	0		FALSE	FALSE	710.11	Acute osteomyelitis	musculoskeletal	0.633304	1.06007
401.2	rs1801725_T	NA	0.0554847	0.0366793	1.05705	0.130356	logistic	30954	5244	25710	0.188179	0.139223	0		FALSE	FALSE	401.2	Hypertensive heart and/or renal disease	circulatory system	0.983727	1.13584
331	rs1801725_T	NA	0.103305	0.0685023	1.10883	0.13154	logistic	40816	876	39940	0.188449	0.137997	0		FALSE	FALSE	331	Other cerebral degenerations	neurological	0.969515	1.26816
496.3	rs1801725_T	NA	-0.157598	0.104602	0.854193	0.1319	logistic	41191	448	40743	0.337539	0.137651	0		FALSE	FALSE	496.3	Bronchiectasis	respiratory	0.695852	1.04856
573.4	rs1801725_T	NA	0.17469	0.116162	1.19088	0.132619	logistic	42873	287	42586	0.176385	0.137243	0		FALSE	FALSE	573.4	Acute and subacute necrosis of liver	digestive	0.948393	1.49536
578.1	rs1801725_T	NA	-0.153391	0.102235	0.857794	0.133516	logistic	41401	470	40931	0.387918	0.136301	0		FALSE	FALSE	578.1	Hematemesis	digestive	0.702035	1.04811
709.7	rs1801725_T	NA	-0.262312	0.174839	0.769271	0.133535	logistic	43345	171	43174	0.192029	0.137963	0		FALSE	FALSE	709.7	Unspecified diffuse connective tissue disease	dermatologic	0.546076	1.08369
411.1	rs1801725_T	NA	0.0712813	0.047635	1.07388	0.134548	logistic	40664	2208	38456	0.0584699	0.137271	0		FALSE	FALSE	411.1	Unstable angina (intermediate coronary syndrome)	circulatory system	0.978159	1.17898
253	rs1801725_T	NA	-0.118401	0.0794283	0.888339	0.136048	logistic	45823	747	45076	0.454372	0.13742	0		FALSE	FALSE	253	Disorders of the pituitary gland and its hypothalamic control	endocrine/metabolic	0.760271	1.03798
352.2	rs1801725_T	NA	0.192455	0.129124	1.21222	0.136101	logistic	45347	222	45125	0.278568	0.138036	0		FALSE	FALSE	352.2	Facial nerve disorders [CN7]	neurological	0.941174	1.56133
250.2	rs1801725_T	NA	0.0379888	0.0255377	1.03872	0.136868	logistic	48353	8609	39744	0.253217	0.137065	0		FALSE	FALSE	250.2	Type 2 diabetes	endocrine/metabolic	0.988007	1.09203
739	rs1801725_T	NA	-0.162832	0.109492	0.849734	0.136973	logistic	45440	406	45034	0.212195	0.136708	0		FALSE	FALSE	739	Contracture of joint	musculoskeletal	0.685617	1.05314
378.5	rs1801725_T	NA	0.249911	0.168174	1.28391	0.137272	logistic	44834	131	44703	0.619676	0.136214	0		FALSE	FALSE	378.5	Paralytic strabismus	sense organs	0.923384	1.7852
483	rs1801725_T	NA	-0.0625283	0.0421009	0.939386	0.137491	logistic	41682	2669	39013	0.316004	0.137421	0		FALSE	FALSE	483	Acute bronchitis and bronchiolitis	respiratory	0.864982	1.02019
411	rs1801725_T	NA	0.0407841	0.0274959	1.04163	0.138001	logistic	48042	9586	38456	0.261307	0.136974	0		FALSE	FALSE	411	Ischemic Heart Disease	circulatory system	0.986978	1.0993
564.1	rs1801725_T	NA	0.0764356	0.0515662	1.07943	0.138266	logistic	35780	1601	34179	0.14034	0.136836	0		FALSE	FALSE	564.1	Irritable Bowel Syndrome	digestive	0.975667	1.19423
213	rs1801725_T	NA	0.215195	0.145245	1.2401	0.138448	logistic	39401	174	39227	0.0984452	0.137128	0		FALSE	FALSE	213	Benign neoplasm of bone and articular cartilage	neoplasms	0.932873	1.64852
153	rs1801725_T	NA	0.0846976	0.0572356	1.08839	0.138925	logistic	44694	1310	43384	0.455851	0.136942	0		FALSE	FALSE	153	Colorectal cancer	neoplasms	0.97289	1.2176
596.1	rs1801725_T	NA	-0.245053	0.165801	0.782663	0.139408	logistic	47461	185	47276	0.430355	0.138145	0		FALSE	FALSE	596.1	Bladder neck obstruction	genitourinary	0.565512	1.0832
721.1	rs1801725_T	NA	0.0575217	0.0389801	1.05921	0.140033	logistic	43581	3081	40500	0.134134	0.136849	0		FALSE	FALSE	721.1	Spondylosis without myelopathy	musculoskeletal	0.981298	1.1433
456	rs1801725_T	NA	0.123874	0.0840986	1.13187	0.140763	logistic	39865	578	39287	0.0101999	0.136548	0		FALSE	FALSE	456	Chronic venous insufficiency [CVI]	circulatory system	0.959868	1.3347
327.7	rs1801725_T	NA	-0.101938	0.0692334	0.903085	0.140916	logistic	39788	1007	38781	0.0588632	0.136813	0		FALSE	FALSE	327.7	Sleep related movement disorders	neurological	0.78849	1.03434
172.11	rs1801725_T	NA	-0.112392	0.0763367	0.893694	0.140934	logistic	44530	827	43703	0.228809	0.137121	0		FALSE	FALSE	172.11	Melanomas of skin	neoplasms	0.769502	1.03793
250.41	rs1801725_T	NA	0.120704	0.0823509	1.12829	0.142723	logistic	40334	590	39744	0.24224	0.137118	0		FALSE	FALSE	250.41	Impaired fasting glucose	endocrine/metabolic	0.960113	1.32593
204.21	rs1801725_T	NA	-0.164697	0.112393	0.848151	0.142823	logistic	51730	388	51342	0.0706041	0.137174	0		FALSE	FALSE	204.21	Myeloid leukemia, acute	neoplasms	0.680459	1.05717
523.31	rs1801725_T	NA	0.227041	0.155326	1.25488	0.143822	logistic	48344	147	48197	0.361424	0.13767	0		FALSE	FALSE	523.31	Acute periodontitis	digestive	0.925521	1.70145
695.3	rs1801725_T	NA	0.108245	0.0740607	1.11432	0.143859	logistic	44675	735	43940	0.0598322	0.138008	0		FALSE	FALSE	695.3	Rosacea	dermatologic	0.963759	1.2884
378.2	rs1801725_T	NA	-0.339766	0.232481	0.711937	0.143883	logistic	44804	101	44703	0.653382	0.136059	0		FALSE	FALSE	378.2	Nystagmus and other irregular eye movements	sense organs	0.451388	1.12288
292.5	rs1801725_T	NA	-0.180042	0.12339	0.835235	0.14453	logistic	42252	323	41929	0.278656	0.137627	0		FALSE	FALSE	292.5	Transient alteration of awareness	mental disorders	0.655808	1.06375
365.2	rs1801725_T	NA	0.200609	0.137979	1.22215	0.145971	logistic	47805	195	47610	0.090036	0.13691	0		FALSE	FALSE	365.2	Primary angle-closure glaucoma	sense organs	0.932553	1.60167
502	rs1801725_T	NA	-0.130891	0.0901613	0.877314	0.146574	logistic	37774	611	37163	0.318535	0.136575	0		FALSE	FALSE	502	Postinflammatory pulmonary fibrosis	respiratory	0.735204	1.04689
710.19	rs1801725_T	NA	-0.125084	0.0862318	0.882423	0.146904	logistic	43203	654	42549	0.439584	0.137236	0		FALSE	FALSE	710.19	Unspecified osteomyelitis	musculoskeletal	0.745203	1.04491
555.21	rs1801725_T	NA	0.148827	0.103019	1.16047	0.148554	logistic	34545	366	34179	0.292619	0.136561	0		FALSE	FALSE	555.21	Ulcerative colitis (chronic)	digestive	0.948294	1.42013
367.9	rs1801725_T	NA	0.138219	0.0957484	1.14823	0.148862	logistic	48527	427	48100	0.295781	0.13678	0		FALSE	FALSE	367.9	Blindness and low vision	sense organs	0.951755	1.38526
496	rs1801725_T	NA	0.0493446	0.0342362	1.05058	0.1495	logistic	44900	4157	40743	0.183261	0.138007	0		FALSE	FALSE	496	Chronic airway obstruction	respiratory	0.982398	1.1235
530.14	rs1801725_T	NA	0.113769	0.0790864	1.12049	0.150279	logistic	31957	642	31315	0.0173496	0.138107	0		FALSE	FALSE	530.14	Reflux esophagitis	digestive	0.959599	1.30837
577.1	rs1801725_T	NA	0.122974	0.0857854	1.13085	0.151714	logistic	52087	543	51544	0.242838	0.137472	0		FALSE	FALSE	577.1	Acute pancreatitis	digestive	0.955839	1.33792
180.3	rs1801725_T	NA	-0.136325	0.0956617	0.872559	0.154135	logistic	46850	512	46338	0.154735	0.137364	0		FALSE	FALSE	180.3	Cervical intraepithelial neoplasia [CIN] [Cervical dysplasia]	neoplasms	0.723379	1.0525
262	rs1801725_T	NA	-0.181553	0.127597	0.833974	0.154776	logistic	37209	302	36907	0.469464	0.136795	0		FALSE	FALSE	262	Mineral deficiency NEC	endocrine/metabolic	0.649441	1.07094
619	rs1801725_T	NA	0.0815372	0.0573737	1.08495	0.15527	logistic	51085	1259	49826	0.306241	0.137624	0		FALSE	FALSE	619	Noninflammatory female genital disorders	genitourinary	0.969558	1.21408
741.4	rs1801725_T	NA	-0.0933838	0.0657302	0.910844	0.1554	logistic	43864	1079	42785	0.219607	0.137801	0		FALSE	FALSE	741.4	Joint effusions	musculoskeletal	0.800743	1.03608
751	rs1801725_T	NA	-0.0961422	0.0676811	0.908335	0.155457	logistic	50958	1034	49924	0.159537	0.137211	0		FALSE	FALSE	751	Genitourinary congenital anomalies	congenital anomalies	0.79549	1.03719
636.1	rs1801725_T	NA	-0.155369	0.109576	0.856099	0.156216	logistic	51390	398	50992	0.385954	0.137498	0		FALSE	FALSE	636.1	Threatened premature labor	pregnancy complications	0.690639	1.0612
526	rs1801725_T	NA	-0.12217	0.0862831	0.884998	0.156798	logistic	48821	624	48197	0.263596	0.13741	0		FALSE	FALSE	526	Diseases of the jaws	digestive	0.747303	1.04806
204.2	rs1801725_T	NA	-0.144788	0.102416	0.865206	0.157442	logistic	51804	462	51342	0.0768674	0.137161	0		FALSE	FALSE	204.2	Myeloid leukemia	neoplasms	0.70785	1.05754
592.1	rs1801725_T	NA	0.0887112	0.0627513	1.09276	0.157451	logistic	38276	1074	37202	0.443483	0.138168	0		FALSE	FALSE	592.1	Cystitis	genitourinary	0.9663	1.23578
362.9	rs1801725_T	NA	-0.206393	0.146814	0.813514	0.159779	logistic	47385	234	47151	0.0385319	0.136604	0		FALSE	FALSE	362.9	Retinal edema	sense organs	0.610091	1.08476
614.5	rs1801725_T	NA	-0.101147	0.0719756	0.9038	0.159933	logistic	50433	898	49535	0.344695	0.137093	0		FALSE	FALSE	614.5	Inflammatory disease of cervix, vagina, and vulva	genitourinary	0.784884	1.04073
289.5	rs1801725_T	NA	0.190147	0.135672	1.20943	0.161058	logistic	39499	208	39291	0.517944	0.137295	0		FALSE	FALSE	289.5	Diseases of spleen	hematopoietic	0.92703	1.57785
259	rs1801725_T	NA	-0.181342	0.129466	0.83415	0.161306	logistic	45362	286	45076	0.327777	0.137505	0		FALSE	FALSE	259	Other endocrine disorders	endocrine/metabolic	0.647203	1.0751
681.2	rs1801725_T	NA	0.134305	0.0960723	1.14374	0.162126	logistic	43111	429	42682	0.22332	0.136473	0		FALSE	FALSE	681.2	Cellulitis and abscess of face/neck	dermatologic	0.947435	1.38072
967	rs1801725_T	NA	-0.281915	0.201666	0.754338	0.162134	logistic	39931	128	39803	0.622294	0.137312	0		FALSE	FALSE	967	Adverse effects of sedatives or other central nervous system depressants and anesthetics	injuries & poisonings	0.508047	1.12002
481	rs1801725_T	NA	-0.0971717	0.0696237	0.9074	0.162814	logistic	39957	944	39013	0.0206564	0.137698	0		FALSE	FALSE	481	Influenza	respiratory	0.791651	1.04007
512.9	rs1801725_T	NA	0.0371132	0.0266396	1.03781	0.163571	logistic	33357	8587	24770	0.0186314	0.137482	0		FALSE	FALSE	512.9	Other dyspnea	respiratory	0.985013	1.09344
228.1	rs1801725_T	NA	0.126793	0.091079	1.13518	0.163886	logistic	51860	475	51385	0.0162782	0.136936	0		FALSE	FALSE	228.1	Hemangioma of skin and subcutaneous tissue	neoplasms	0.949593	1.35704
614	rs1801725_T	NA	-0.0870467	0.0626676	0.916634	0.164826	logistic	50721	1186	49535	0.320417	0.137073	0		FALSE	FALSE	614	Inflammatory diseases of female pelvic organs	genitourinary	0.810685	1.03643
601.1	rs1801725_T	NA	0.165626	0.119285	1.18013	0.164989	logistic	47433	274	47159	0.0531096	0.136572	0		FALSE	FALSE	601.1	Prostatitis	genitourinary	0.934099	1.49097
250.1	rs1801725_T	NA	0.0635488	0.0458648	1.06561	0.165879	logistic	41836	2092	39744	0.272888	0.137107	0		FALSE	FALSE	250.1	Type 1 diabetes	endocrine/metabolic	0.973998	1.16584
367.2	rs1801725_T	NA	0.105457	0.0762392	1.11122	0.16659	logistic	48781	681	48100	0.263837	0.136867	0		FALSE	FALSE	367.2	Astigmatism	sense organs	0.956981	1.29031
737.3	rs1801725_T	NA	0.0882943	0.0638321	1.09231	0.166595	logistic	46054	1020	45034	0.113561	0.137078	0		FALSE	FALSE	737.3	Kyphoscoliosis and scoliosis	musculoskeletal	0.963853	1.23789
721	rs1801725_T	NA	0.0524954	0.0380953	1.0539	0.168202	logistic	43753	3253	40500	0.099934	0.136825	0		FALSE	FALSE	721	Spondylosis and allied disorders	musculoskeletal	0.978073	1.1356
41.9	rs1801725_T	NA	-0.135527	0.0983808	0.873255	0.168334	logistic	44559	496	44063	0.11683	0.137683	0		FALSE	FALSE	41.9	Infection with drug-resistant microorganisms	infectious diseases	0.720108	1.05897
215	rs1801725_T	NA	0.221401	0.160743	1.24782	0.168401	logistic	51977	143	51834	0.390747	0.137157	0		FALSE	FALSE	215	Other benign neoplasm of connective and other soft tissue	neoplasms	0.910596	1.70994
647.1	rs1801725_T	NA	-0.255714	0.185789	0.774363	0.168709	logistic	52956	144	52812	0.200319	0.137274	0		FALSE	FALSE	647.1	Infections of genitourinary tract during pregnancy	pregnancy complications	0.538019	1.11453
256	rs1801725_T	NA	-0.125491	0.0913778	0.882063	0.169651	logistic	45637	561	45076	0.37521	0.137465	0		FALSE	FALSE	256	Ovarian dysfunction	endocrine/metabolic	0.737424	1.05507
451.2	rs1801725_T	NA	0.199997	0.145657	1.2214	0.169733	logistic	39466	179	39287	0.0126704	0.136434	0		FALSE	FALSE	451.2	Phlebitis and thrombophlebitis of lower extremities	circulatory system	0.918061	1.62496
276.42	rs1801725_T	NA	0.14218	0.103563	1.15278	0.169788	logistic	34363	370	33993	0.322409	0.138186	0		FALSE	FALSE	276.42	Alkalosis	endocrine/metabolic	0.941008	1.41222
41.12	rs1801725_T	NA	-0.105225	0.0767335	0.900122	0.170278	logistic	44878	815	44063	0.173606	0.137584	0		FALSE	FALSE	41.12	Methicillin resistant Staphylococcus aureus	infectious diseases	0.774434	1.04621
204.4	rs1801725_T	NA	-0.235741	0.173072	0.789986	0.173168	logistic	51515	173	51342	0.181328	0.137232	0		FALSE	FALSE	204.4	Multiple myeloma	neoplasms	0.562726	1.10902
526.3	rs1801725_T	NA	-0.291758	0.214387	0.746949	0.173547	logistic	48309	112	48197	0.391339	0.1375	0		FALSE	FALSE	526.3	Anomalies of jaw size/symmetry	digestive	0.490683	1.13705
626.13	rs1801725_T	NA	-0.0959909	0.0705502	0.908472	0.173639	logistic	43165	941	42224	0.217571	0.137391	0		FALSE	FALSE	626.13	Irregular menstrual cycle	genitourinary	0.791149	1.04319
333	rs1801725_T	NA	0.0782164	0.0575182	1.08136	0.173875	logistic	41209	1269	39940	0.224761	0.138028	0		FALSE	FALSE	333	Extrapyramidal disease and abnormal movement disorders	neurological	0.96607	1.2104
722.9	rs1801725_T	NA	0.218843	0.161753	1.24464	0.176074	logistic	40641	141	40500	0.0566611	0.136451	0		FALSE	FALSE	722.9	Other and unspecified disc disorder	musculoskeletal	0.906473	1.70895
480.2	rs1801725_T	NA	0.23082	0.170685	1.25963	0.176274	logistic	39141	128	39013	0.00471752	0.13795	0		FALSE	FALSE	480.2	Viral pneumonia	respiratory	0.901475	1.76008
365.1	rs1801725_T	NA	0.0822908	0.0614157	1.08577	0.180279	logistic	48734	1124	47610	0.0806128	0.13705	0		FALSE	FALSE	365.1	Open-angle glaucoma	sense organs	0.962632	1.22466
289.3	rs1801725_T	NA	0.163923	0.122581	1.17812	0.181135	logistic	39544	253	39291	0.496487	0.137328	0		FALSE	FALSE	289.3	Personal history of diseases of blood and blood-forming organs	hematopoietic	0.926506	1.49808
252	rs1801725_T	NA	0.101904	0.0762096	1.10728	0.181171	logistic	45782	706	45076	0.366997	0.137783	0		FALSE	FALSE	252	Disorders of parathyroid gland	endocrine/metabolic	0.953642	1.28566
172.1	rs1801725_T	NA	-0.0898956	0.0673787	0.914027	0.182144	logistic	44759	1056	43703	0.319892	0.137101	0		FALSE	FALSE	172.1	Melanomas of skin, dx or hx	neoplasms	0.800949	1.04307
286.81	rs1801725_T	NA	0.128486	0.0965255	1.13711	0.183153	logistic	41430	429	41001	0.158924	0.137461	0		FALSE	FALSE	286.81	Primary hypercoagulable state	hematopoietic	0.941102	1.37393
430.2	rs1801725_T	NA	0.130008	0.0977238	1.13884	0.183399	logistic	44505	423	44082	0.291592	0.137659	0		FALSE	FALSE	430.2	Intracerebral hemorrhage	circulatory system	0.940324	1.37926
250	rs1801725_T	NA	0.0331376	0.0249289	1.03369	0.183754	logistic	48758	9014	39744	0.187155	0.137003	0		FALSE	FALSE	250	Diabetes mellitus	endocrine/metabolic	0.9844	1.08545
385.3	rs1801725_T	NA	-0.257229	0.194414	0.773191	0.185801	logistic	44948	140	44808	0.00612108	0.136558	0		FALSE	FALSE	385.3	Cholesteatoma	sense organs	0.5282	1.13181
706.2	rs1801725_T	NA	0.0759689	0.0574401	1.07893	0.185976	logistic	47984	1264	46720	0.240726	0.136796	0		FALSE	FALSE	706.2	Sebaceous cyst	dermatologic	0.964048	1.2075
447.1	rs1801725_T	NA	0.224804	0.170172	1.25208	0.186488	logistic	43190	130	43060	0.260295	0.137891	0		FALSE	FALSE	447.1	Stricture of artery	circulatory system	0.896969	1.74777
598	rs1801725_T	NA	-0.142379	0.10808	0.867293	0.187724	logistic	53121	408	52713	0.204636	0.137347	0		FALSE	FALSE	598	Abnormal findings on examination of urine	genitourinary	0.701724	1.07193
264.9	rs1801725_T	NA	0.106141	0.0809277	1.11198	0.18967	logistic	37641	734	36907	0.44994	0.137217	0		FALSE	FALSE	264.9	Lack of normal physiological development, unspecified	endocrine/metabolic	0.948876	1.30312
686	rs1801725_T	NA	-0.0928803	0.0710389	0.911303	0.191058	logistic	43620	938	42682	0.141882	0.13605	0		FALSE	FALSE	686	Other local infections of skin and subcutaneous tissue	dermatologic	0.792854	1.04745
112.3	rs1801725_T	NA	-0.18566	0.142058	0.830556	0.191237	logistic	45033	241	44792	0.0139587	0.136855	0		FALSE	FALSE	112.3	Candidiasis of skin and nails	infectious diseases	0.628704	1.09721
443.9	rs1801725_T	NA	0.0665943	0.0510063	1.06886	0.191685	logistic	44850	1790	43060	0.154317	0.137982	0		FALSE	FALSE	443.9	Peripheral vascular disease, unspecified	circulatory system	0.967173	1.18124
339	rs1801725_T	NA	0.064389	0.0495189	1.06651	0.193502	logistic	47829	1722	46107	0.089737	0.137093	0		FALSE	FALSE	339	Other headache syndromes	neurological	0.96786	1.17521
291.4	rs1801725_T	NA	-0.167767	0.12929	0.845551	0.194423	logistic	42213	284	41929	0.223546	0.137671	0		FALSE	FALSE	291.4	Specific nonpsychotic mental disorders due to brain damage	mental disorders	0.656275	1.08942
737	rs1801725_T	NA	0.0786035	0.0605864	1.08178	0.194501	logistic	46172	1138	45034	0.134922	0.137085	0		FALSE	FALSE	737	Curvature of spine	musculoskeletal	0.960649	1.21817
389.4	rs1801725_T	NA	-0.0925834	0.0717197	0.911573	0.196736	logistic	46570	895	45675	0.183213	0.136987	0		FALSE	FALSE	389.4	Tinnitus	sense organs	0.792032	1.04916
741	rs1801725_T	NA	-0.0455205	0.0353619	0.9555	0.197999	logistic	46623	3838	42785	0.115462	0.137754	0		FALSE	FALSE	741	Symptoms and disorders of the joints	musculoskeletal	0.891518	1.02407
360.2	rs1801725_T	NA	0.22877	0.177764	1.25705	0.198119	logistic	47723	113	47610	0.0866153	0.136884	0		FALSE	FALSE	360.2	Progressive myopia	sense organs	0.887233	1.78102
364	rs1801725_T	NA	-0.147648	0.114998	0.862734	0.199171	logistic	47970	360	47610	0.145097	0.13669	0		FALSE	FALSE	364	Corneal opacity and other disorders of cornea	sense organs	0.688634	1.08085
427.1	rs1801725_T	NA	0.0554185	0.0431962	1.05698	0.19951	logistic	34351	2535	31816	0.00905549	0.13806	0		FALSE	FALSE	427.1	Paroxysmal tachycardia, unspecified	circulatory system	0.971177	1.15037
623	rs1801725_T	NA	0.21752	0.169939	1.24299	0.200549	logistic	52467	126	52341	0.0222716	0.137486	0		FALSE	FALSE	623	Hypertrophy of female genital organs	genitourinary	0.890866	1.7343
575.7	rs1801725_T	NA	-0.185125	0.144789	0.831001	0.201043	logistic	48533	233	48300	0.228712	0.137576	0		FALSE	FALSE	575.7	Other disorders of gallbladder	digestive	0.625683	1.10369
331.1	rs1801725_T	NA	0.103587	0.0810204	1.10914	0.201064	logistic	40569	629	39940	0.140454	0.137926	0		FALSE	FALSE	331.1	Hydrocephalus	neurological	0.946283	1.30003
244.2	rs1801725_T	NA	0.0880537	0.0689027	1.09205	0.20127	logistic	41944	864	41080	0.240287	0.137624	0		FALSE	FALSE	244.2	Acquired hypothyroidism	endocrine/metabolic	0.954092	1.24995
840.3	rs1801725_T	NA	0.105256	0.0824249	1.11099	0.201606	logistic	45679	591	45088	0.143417	0.136857	0		FALSE	FALSE	840.3	Joint/ligament sprain	injuries & poisonings	0.945258	1.30579
509.2	rs1801725_T	NA	-0.0745556	0.0584967	0.928156	0.202477	logistic	38585	1422	37163	0.132235	0.136426	0		FALSE	FALSE	509.2	Respiratory insufficiency	respiratory	0.827613	1.04091
433.11	rs1801725_T	NA	0.147687	0.115945	1.15915	0.202748	logistic	44380	298	44082	0.244273	0.137641	0		FALSE	FALSE	433.11	Occlusion of cerebral arteries, with cerebral infarction	circulatory system	0.923517	1.4549
411.4	rs1801725_T	NA	0.0367044	0.0288187	1.03739	0.202794	logistic	47179	8723	38456	0.201738	0.136841	0		FALSE	FALSE	411.4	Coronary atherosclerosis	circulatory system	0.980414	1.09767
426.21	rs1801725_T	NA	0.173917	0.136973	1.18996	0.204184	logistic	32028	212	31816	0.0211722	0.137957	0		FALSE	FALSE	426.21	First degree AV block	circulatory system	0.909783	1.55641
580.12	rs1801725_T	NA	0.218689	0.172275	1.24444	0.204293	logistic	39424	130	39294	0.525044	0.137543	0		FALSE	FALSE	580.12	Non-proliferative glomerulonephritis	genitourinary	0.887834	1.74429
369.2	rs1801725_T	NA	0.189526	0.149322	1.20868	0.204353	logistic	44703	170	44533	0.0224377	0.1364	0		FALSE	FALSE	369.2	Eye infection, viral	sense organs	0.901997	1.61963
599.2	rs1801725_T	NA	-0.0639579	0.0503929	0.938045	0.204376	logistic	38754	1887	36867	0.374234	0.136463	0		FALSE	FALSE	599.2	Retention of urine	genitourinary	0.849822	1.03543
938.2	rs1801725_T	NA	-0.0799701	0.0634501	0.923144	0.207539	logistic	41464	1189	40275	0.296897	0.136817	0		FALSE	FALSE	938.2	Chronic dermatitis due to solar radiation	dermatologic	0.815191	1.04539
346.1	rs1801725_T	NA	0.236068	0.187328	1.26626	0.207601	logistic	40044	104	39940	0.297295	0.137848	0		FALSE	FALSE	346.1	Nonspecific abnormal findings on radiological and other examination of skull and head	neurological	0.877135	1.82801
496.2	rs1801725_T	NA	0.0738679	0.0587645	1.07666	0.208747	logistic	42016	1273	40743	0.439213	0.137971	0		FALSE	FALSE	496.2	Chronic bronchitis	respiratory	0.959531	1.2081
496.21	rs1801725_T	NA	0.0805116	0.0641392	1.08384	0.209383	logistic	41802	1059	40743	0.442055	0.137972	0		FALSE	FALSE	496.21	Obstructive chronic bronchitis	respiratory	0.955805	1.22903
560.1	rs1801725_T	NA	0.0895823	0.0713672	1.09372	0.209395	logistic	35004	825	34179	0.303386	0.136542	0		FALSE	FALSE	560.1	Paralytic ileus	digestive	0.950947	1.25792
389.1	rs1801725_T	NA	-0.0548144	0.0437049	0.946661	0.209772	logistic	48163	2488	45675	0.128509	0.136941	0		FALSE	FALSE	389.1	Sensorineural hearing loss	sense organs	0.868945	1.03133
714.1	rs1801725_T	NA	0.0653179	0.0522497	1.0675	0.211259	logistic	45429	1593	43836	0.0621396	0.13783	0		FALSE	FALSE	714.1	Rheumatoid arthritis	musculoskeletal	0.963588	1.18261
749	rs1801725_T	NA	0.133023	0.106492	1.14228	0.211616	logistic	52801	371	52430	0.217811	0.137242	0		FALSE	FALSE	749	Congenital anomalies of face and neck	congenital anomalies	0.927093	1.4074
798.1	rs1801725_T	NA	0.0888155	0.0712175	1.09288	0.21236	logistic	29730	810	28920	0.444982	0.139337	0		FALSE	FALSE	798.1	Chronic fatigue syndrome	symptoms	0.950496	1.25659
772.6	rs1801725_T	NA	0.177385	0.142259	1.19409	0.21243	logistic	45663	187	45476	0.251483	0.137245	0		FALSE	FALSE	772.6	Facial weakness	symptoms	0.903532	1.57809
285.2	rs1801725_T	NA	-0.0518373	0.0417289	0.949483	0.214149	logistic	36899	2802	34097	0.0116711	0.137307	0		FALSE	FALSE	285.2	Anemia of chronic disease	hematopoietic	0.874917	1.0304
585.33	rs1801725_T	NA	0.0521992	0.0420622	1.05359	0.214605	logistic	41995	2701	39294	0.339094	0.137647	0		FALSE	FALSE	585.33	Chronic Kidney Disease, Stage III	genitourinary	0.97021	1.14413
458.9	rs1801725_T	NA	0.0442593	0.0356951	1.04525	0.215002	logistic	46903	3687	43216	0.478258	0.137944	0		FALSE	FALSE	458.9	Hypotension NOS	circulatory system	0.974624	1.121
578.9	rs1801725_T	NA	0.0685542	0.0554491	1.07096	0.21633	logistic	42338	1407	40931	0.454515	0.136745	0		FALSE	FALSE	578.9	Hemorrhage of gastrointestinal tract	digestive	0.960668	1.19391
965	rs1801725_T	NA	-0.119761	0.0969489	0.887133	0.216719	logistic	40306	503	39803	0.415359	0.137225	0		FALSE	FALSE	965	Poisoning by analgesics, antipyretics, and antirheumatics	injuries & poisonings	0.733608	1.07279
250.7	rs1801725_T	NA	0.0876358	0.07096	1.09159	0.21683	logistic	47975	824	47151	0.0240164	0.136873	0		FALSE	FALSE	250.7	Diabetic retinopathy	endocrine/metabolic	0.949855	1.25448
224	rs1801725_T	NA	-0.184808	0.150189	0.831264	0.218509	logistic	51888	214	51674	0.0481001	0.137614	0		FALSE	FALSE	224	Benign neoplasm of eye	neoplasms	0.619292	1.11579
260.2	rs1801725_T	NA	0.0713485	0.0581034	1.07396	0.219463	logistic	38175	1268	36907	0.24312	0.137158	0		FALSE	FALSE	260.2	severe protein-calorie malnutrition	endocrine/metabolic	0.958358	1.2035
571.81	rs1801725_T	NA	-0.0914589	0.0745	0.912599	0.219584	logistic	43441	855	42586	0.137884	0.136864	0		FALSE	FALSE	571.81	Portal hypertension	digestive	0.788613	1.05608
656.8	rs1801725_T	NA	-0.173362	0.141285	0.840833	0.219807	logistic	52410	291	52119	0.107221	0.137207	0		FALSE	FALSE	656.8	Perinatal jaundice	pregnancy complications	0.63745	1.10911
480	rs1801725_T	NA	-0.0368628	0.0300441	0.963808	0.21984	logistic	44642	5629	39013	0.245443	0.137158	0		FALSE	FALSE	480	Pneumonia	respiratory	0.908692	1.02227
53	rs1801725_T	NA	0.09717	0.0793431	1.10205	0.220695	logistic	42199	651	41548	0.18224	0.136615	0		FALSE	FALSE	53	Herpes zoster	infectious diseases	0.943327	1.28747
149.9	rs1801725_T	NA	-0.276697	0.225965	0.758284	0.220758	logistic	52024	105	51919	0.133175	0.137427	0		FALSE	FALSE	149.9	Cancer of of nasal cavities	neoplasms	0.486953	1.1808
288	rs1801725_T	NA	0.0429285	0.0351016	1.04386	0.221339	logistic	43063	3772	39291	0.344478	0.137485	0		FALSE	FALSE	288	Diseases of white blood cells	hematopoietic	0.974461	1.11821
656.5	rs1801725_T	NA	-0.247973	0.202854	0.780381	0.221548	logistic	52262	143	52119	0.227211	0.137203	0		FALSE	FALSE	656.5	Hematological disorders of newborn	pregnancy complications	0.524366	1.16139
348.4	rs1801725_T	NA	-0.242312	0.198778	0.784811	0.222841	logistic	40068	128	39940	0.274951	0.137691	0		FALSE	FALSE	348.4	Cerebral cysts	neurological	0.531572	1.15869
627.22	rs1801725_T	NA	0.120334	0.0989502	1.12787	0.223945	logistic	42635	411	42224	0.089998	0.137645	0		FALSE	FALSE	627.22	Need for Hormone replacement therapy (postmenopausal)	genitourinary	0.929035	1.36927
457.2	rs1801725_T	NA	0.120162	0.0991769	1.12768	0.225669	logistic	39705	418	39287	0.0277205	0.136444	0		FALSE	FALSE	457.2	Encounter for long-term (current) use of antiplatelets/antithrombotics	circulatory system	0.928463	1.36964
202.2	rs1801725_T	NA	0.122917	0.10149	1.13079	0.225845	logistic	51724	382	51342	0.0571158	0.137441	0		FALSE	FALSE	202.2	Non-Hodgkins lymphoma	neoplasms	0.926814	1.37966
349	rs1801725_T	NA	-0.135134	0.111594	0.873599	0.225918	logistic	40326	386	39940	0.212963	0.137604	0		FALSE	FALSE	349	Other and unspecified disorders of the nervous system	neurological	0.701974	1.08718
440.22	rs1801725_T	NA	0.105822	0.0874137	1.11162	0.226055	logistic	43610	550	43060	0.111895	0.137916	0		FALSE	FALSE	440.22	Atherosclerosis of native arteries of the extremities with intermittent claudication	circulatory system	0.93659	1.31937
500	rs1801725_T	NA	-0.252149	0.208552	0.777129	0.226644	logistic	37285	122	37163	0.347387	0.136798	0		FALSE	FALSE	500	Lung disease due to external agents	respiratory	0.516381	1.16954
649.1	rs1801725_T	NA	-0.123877	0.102565	0.883489	0.227131	logistic	51700	440	51260	0.535127	0.137234	0		FALSE	FALSE	649.1	Diabetes or abnormal glucose tolerance complicating pregnancy	pregnancy complications	0.722596	1.08021
351	rs1801725_T	NA	-0.050188	0.0416574	0.951051	0.228288	logistic	47852	2727	45125	0.0984731	0.137539	0		FALSE	FALSE	351	Other peripheral nerve disorders	neurological	0.876484	1.03196
278.4	rs1801725_T	NA	-0.0686394	0.0569812	0.933663	0.228359	logistic	40693	1431	39262	0.430328	0.136891	0		FALSE	FALSE	278.4	Abnormal weight gain	endocrine/metabolic	0.835001	1.04398
681.7	rs1801725_T	NA	-0.0827669	0.0689369	0.920566	0.229899	logistic	43671	989	42682	0.239417	0.136063	0		FALSE	FALSE	681.7	Cellulitis and abscess of trunk	dermatologic	0.804219	1.05374
443.8	rs1801725_T	NA	0.192748	0.16095	1.21258	0.231086	logistic	43206	146	43060	0.147466	0.137898	0		FALSE	FALSE	443.8	Other specified peripheral vascular diseases	circulatory system	0.884517	1.66231
528.1	rs1801725_T	NA	-0.110512	0.0922838	0.895376	0.231105	logistic	50076	549	49527	0.151723	0.137451	0		FALSE	FALSE	528.1	Stomatitis and mucositis	digestive	0.747226	1.0729
724.9	rs1801725_T	NA	0.21638	0.181207	1.24157	0.232437	logistic	40611	111	40500	0.0664964	0.136441	0		FALSE	FALSE	724.9	Other unspecified back disorders	musculoskeletal	0.870415	1.771
627.3	rs1801725_T	NA	-0.0821216	0.0688442	0.92116	0.232924	logistic	43271	1047	42224	0.105688	0.137263	0		FALSE	FALSE	627.3	Postmenopausal atrophic vaginitis	genitourinary	0.804885	1.05423
979	rs1801725_T	NA	-0.0727297	0.0610187	0.929852	0.233291	logistic	41081	1278	39803	0.634822	0.137058	0		FALSE	FALSE	979	Adverse drug events and drug allergies	injuries & poisonings	0.825038	1.04798
801.1	rs1801725_T	NA	0.0889727	0.0749883	1.09305	0.23543	logistic	42847	734	42113	0.568674	0.137349	0		FALSE	FALSE	801.1	Fracture of foot	injuries & poisonings	0.943646	1.26611
474.1	rs1801725_T	NA	0.214799	0.181088	1.23961	0.235561	logistic	34173	112	34061	0.168638	0.135926	0		FALSE	FALSE	474.1	Acute tonsillitis	respiratory	0.869242	1.76779
471	rs1801725_T	NA	0.160878	0.135676	1.17454	0.23572	logistic	34269	208	34061	0.162322	0.135968	0		FALSE	FALSE	471	Nasal polyps	respiratory	0.900282	1.53235
301.2	rs1801725_T	NA	0.160633	0.135559	1.17425	0.236029	logistic	30305	213	30092	0.642057	0.134301	0		FALSE	FALSE	301.2	Antisocial/borderline personality disorder	mental disorders	0.900269	1.53162
593.1	rs1801725_T	NA	-0.0992112	0.0837762	0.905551	0.236318	logistic	37862	660	37202	0.316947	0.13775	0		FALSE	FALSE	593.1	Gross hematuria	genitourinary	0.768425	1.06715
722.6	rs1801725_T	NA	0.044174	0.0375411	1.04516	0.239322	logistic	43868	3368	40500	0.112338	0.136763	0		FALSE	FALSE	722.6	Degeneration of intervertebral disc	musculoskeletal	0.971022	1.12497
621	rs1801725_T	NA	0.197041	0.167651	1.21779	0.239873	logistic	52474	133	52341	0.0224232	0.137478	0		FALSE	FALSE	621	Endometrial hyperplasia	genitourinary	0.876731	1.69154
480.3	rs1801725_T	NA	-0.224756	0.191638	0.798711	0.24087	logistic	39152	139	39013	0.0632296	0.137771	0		FALSE	FALSE	480.3	Pneumonia due to fungus (mycoses)	respiratory	0.54861	1.16283
754.2	rs1801725_T	NA	0.214973	0.183525	1.23983	0.241457	logistic	51479	111	51368	0.21654	0.137367	0		FALSE	FALSE	754.2	Spondylolisthesis, congenital	congenital anomalies	0.86525	1.77657
296.1	rs1801725_T	NA	0.0591271	0.050485	1.06091	0.241525	logistic	31858	1766	30092	0.750936	0.134456	0		FALSE	FALSE	296.1	Bipolar	mental disorders	0.960959	1.17126
71.1	rs1801725_T	NA	0.0962007	0.0821974	1.10098	0.241856	logistic	42174	626	41548	0.213126	0.136565	0		FALSE	FALSE	71.1	HIV infection, symptomatic	infectious diseases	0.937155	1.29344
226	rs1801725_T	NA	-0.211003	0.180298	0.809772	0.241881	logistic	51847	154	51693	0.262546	0.137346	0		FALSE	FALSE	226	Benign neoplasm of thyroid glands	neoplasms	0.568708	1.15302
994.1	rs1801725_T	NA	0.0895373	0.0766842	1.09367	0.242964	logistic	49476	697	48779	0.0591814	0.137835	0		FALSE	FALSE	994.1	Systemic inflammatory response syndrome (SIRS)	injuries & poisonings	0.941046	1.27104
531.3	rs1801725_T	NA	0.163855	0.140359	1.17804	0.243051	logistic	50538	196	50342	0.0492767	0.137223	0		FALSE	FALSE	531.3	Duodenal ulcer	digestive	0.894715	1.55109
197	rs1801725_T	NA	0.0351868	0.0301617	1.03581	0.243369	logistic	45909	5433	40476	0.51616	0.137326	0		FALSE	FALSE	197	Chemotherapy	neoplasms	0.976354	1.09889
79	rs1801725_T	NA	0.062225	0.0533671	1.0642	0.243622	logistic	43084	1536	41548	0.038379	0.13693	0		FALSE	FALSE	79	Viral infection	infectious diseases	0.958511	1.18155
586.4	rs1801725_T	NA	0.0972618	0.0834315	1.10215	0.243708	logistic	39891	597	39294	0.472328	0.137663	0		FALSE	FALSE	586.4	Stricture/obstruction of ureter	genitourinary	0.935884	1.29795
377.1	rs1801725_T	NA	0.184973	0.158722	1.20319	0.243862	logistic	44854	151	44703	0.667871	0.136209	0		FALSE	FALSE	377.1	Optic atrophy	sense organs	0.881507	1.64225
841	rs1801725_T	NA	0.082265	0.0705951	1.08574	0.243894	logistic	45908	820	45088	0.00533879	0.136882	0		FALSE	FALSE	841	Sprains and strains of back and neck	injuries & poisonings	0.945443	1.24686
755.1	rs1801725_T	NA	0.182902	0.157086	1.2007	0.244283	logistic	51521	153	51368	0.27656	0.137391	0		FALSE	FALSE	755.1	Congenital deformities of feet	congenital anomalies	0.88251	1.63361
590	rs1801725_T	NA	-0.0852467	0.0733507	0.918286	0.245162	logistic	38060	858	37202	0.441929	0.13769	0		FALSE	FALSE	590	Pyelonephritis	genitourinary	0.795317	1.06027
440.9	rs1801725_T	NA	-0.123281	0.106167	0.884015	0.245561	logistic	43494	434	43060	0.0681661	0.137651	0		FALSE	FALSE	440.9	Atherosclerosis of aorta	circulatory system	0.717941	1.08851
741.3	rs1801725_T	NA	0.0699886	0.0602889	1.0725	0.245688	logistic	43932	1147	42785	0.0559694	0.138339	0		FALSE	FALSE	741.3	Difficulty in walking	musculoskeletal	0.952964	1.20702
626.1	rs1801725_T	NA	-0.05451	0.0470493	0.946949	0.246631	logistic	44444	2220	42224	0.247577	0.137386	0		FALSE	FALSE	626.1	Irregular menstrual cycle/bleeding	genitourinary	0.86353	1.03843
960	rs1801725_T	NA	-0.0656562	0.056882	0.936453	0.248396	logistic	41255	1452	39803	0.524801	0.137074	0		FALSE	FALSE	960	Poisoning by antibiotics	injuries & poisonings	0.837658	1.0469
250.6	rs1801725_T	NA	0.0590999	0.0512032	1.06088	0.248409	logistic	41454	1710	39744	0.117012	0.137043	0		FALSE	FALSE	250.6	Polyneuropathy in diabetes	endocrine/metabolic	0.959581	1.17288
303.3	rs1801725_T	NA	-0.251205	0.217643	0.777863	0.248415	logistic	30204	112	30092	0.62209	0.134055	0		FALSE	FALSE	303.3	Psychogenic disorder	mental disorders	0.50774	1.19169
830	rs1801725_T	NA	0.0573315	0.0499073	1.05901	0.250654	logistic	50461	1704	48757	0.2722	0.137155	0		FALSE	FALSE	830	Dislocation	injuries & poisonings	0.960322	1.16783
592.11	rs1801725_T	NA	0.0965285	0.0840931	1.10134	0.251019	logistic	37782	580	37202	0.407211	0.138082	0		FALSE	FALSE	592.11	Acute cystitis	genitourinary	0.933986	1.29868
274.11	rs1801725_T	NA	0.0896091	0.0781288	1.09375	0.251406	logistic	50992	673	50319	0.0349044	0.137365	0		FALSE	FALSE	274.11	Gouty arthropathy	endocrine/metabolic	0.938452	1.27474
362.27	rs1801725_T	NA	0.162591	0.141826	1.17656	0.251623	logistic	47349	198	47151	0.0622497	0.136793	0		FALSE	FALSE	362.27	Drusen (degenerative) of retina	sense organs	0.891021	1.55359
71	rs1801725_T	NA	0.093663	0.081751	1.09819	0.251915	logistic	42181	633	41548	0.217633	0.136566	0		FALSE	FALSE	71	Human immunodeficiency virus [HIV] disease	infectious diseases	0.935598	1.28904
202	rs1801725_T	NA	0.108256	0.0947462	1.11433	0.25321	logistic	51787	445	51342	0.0232215	0.137438	0		FALSE	FALSE	202	Cancer of other lymphoid, histiocytic tissue	neoplasms	0.925476	1.34173
342	rs1801725_T	NA	-0.113371	0.0992501	0.892819	0.253338	logistic	40424	484	39940	0.193831	0.137579	0		FALSE	FALSE	342	Hemiplegia	neurological	0.734988	1.08454
703.1	rs1801725_T	NA	0.101106	0.0886678	1.10639	0.254169	logistic	49199	512	48687	0.0919294	0.137045	0		FALSE	FALSE	703.1	Ingrowing nail	dermatologic	0.929896	1.31639
724.2	rs1801725_T	NA	-0.168568	0.148309	0.844874	0.255705	logistic	40723	223	40500	0.0677188	0.13625	0		FALSE	FALSE	724.2	Disorders of coccyx	musculoskeletal	0.631755	1.12989
241.1	rs1801725_T	NA	0.0785503	0.0693188	1.08172	0.257141	logistic	41948	868	41080	0.495495	0.137599	0		FALSE	FALSE	241.1	Nontoxic uninodular goiter	endocrine/metabolic	0.944297	1.23914
512.2	rs1801725_T	NA	0.0834338	0.0736865	1.08701	0.257516	logistic	25535	765	24770	0.740449	0.137341	0		FALSE	FALSE	512.2	Painful respiration	respiratory	0.940831	1.25591
585.3	rs1801725_T	NA	0.0378117	0.0334433	1.03854	0.258214	logistic	43878	4584	39294	0.280383	0.137529	0		FALSE	FALSE	585.3	Chronic renal failure [CKD]	genitourinary	0.972644	1.10889
614.52	rs1801725_T	NA	-0.0888762	0.0788903	0.914959	0.259921	logistic	50270	735	49535	0.417252	0.137149	0		FALSE	FALSE	614.52	Vaginitis and vulvovaginitis	genitourinary	0.783879	1.06796
723	rs1801725_T	NA	-0.100424	0.0891715	0.904454	0.260084	logistic	41091	591	40500	0.0699829	0.136186	0		FALSE	FALSE	723	Other disorders of cervical region	musculoskeletal	0.75942	1.07719
574.3	rs1801725_T	NA	-0.121588	0.10829	0.885513	0.261525	logistic	48702	402	48300	0.224111	0.137551	0		FALSE	FALSE	574.3	Cholecystitis without cholelithiasis	digestive	0.716171	1.0949
316	rs1801725_T	NA	0.0506183	0.0451105	1.05192	0.261822	logistic	42676	2163	40513	0.228322	0.137864	0		FALSE	FALSE	316	Substance addiction and disorders	mental disorders	0.962907	1.14916
350	rs1801725_T	NA	-0.0367319	0.0327569	0.963935	0.262141	logistic	50393	4489	45904	0.518396	0.137281	0		FALSE	FALSE	350	Abnormal movement	neurological	0.903991	1.02785
8.5	rs1801725_T	NA	-0.094377	0.0841786	0.90994	0.262223	logistic	51423	653	50770	0.118741	0.137273	0		FALSE	FALSE	8.5	Bacterial enteritis	infectious diseases	0.77154	1.07317
276.12	rs1801725_T	NA	-0.0447275	0.0399341	0.956258	0.2627	logistic	37094	3101	33993	0.253087	0.137408	0		FALSE	FALSE	276.12	Hyposmolality and/or hyponatremia	endocrine/metabolic	0.884265	1.03411
539	rs1801725_T	NA	0.0763594	0.0684731	1.07935	0.264775	logistic	53399	886	52513	0.296307	0.137353	0		FALSE	FALSE	539	Bariatric surgery	digestive	0.943794	1.23438
426.2	rs1801725_T	NA	0.0715542	0.0642819	1.07418	0.265651	logistic	32906	1090	31816	0.144495	0.13803	0		FALSE	FALSE	426.2	Atrioventricular [AV] block	circulatory system	0.947017	1.21841
907	rs1801725_T	NA	-0.143077	0.128646	0.866687	0.266062	logistic	53067	289	52778	0.154395	0.137364	0		FALSE	FALSE	907	Injuries to the nervous system	injuries & poisonings	0.67353	1.11524
728.2	rs1801725_T	NA	0.204964	0.184305	1.22748	0.266098	logistic	37959	112	37847	0.0943541	0.137174	0		FALSE	FALSE	728.2	Laxity of ligament or hypermobility syndrome	musculoskeletal	0.855326	1.76156
519.1	rs1801725_T	NA	0.20181	0.181698	1.22362	0.266701	logistic	47740	115	47625	0.4989	0.137872	0		FALSE	FALSE	519.1	Tracheostomy complications	respiratory	0.857	1.74707
333.4	rs1801725_T	NA	0.119643	0.108053	1.12709	0.26818	logistic	40280	340	39940	0.236798	0.137885	0		FALSE	FALSE	333.4	Torsion dystonia	neurological	0.911977	1.39295
220	rs1801725_T	NA	0.147632	0.133371	1.15909	0.268326	logistic	46158	218	45940	0.352678	0.137419	0		FALSE	FALSE	220	Benign neoplasm of ovary	neoplasms	0.892458	1.50537
622	rs1801725_T	NA	-0.137676	0.124587	0.871381	0.269133	logistic	52640	299	52341	0.0301134	0.137348	0		FALSE	FALSE	622	Polyp of female genital organs	genitourinary	0.682586	1.11239
214	rs1801725_T	NA	-0.113774	0.102993	0.892459	0.269299	logistic	52271	437	51834	0.392999	0.136988	0		FALSE	FALSE	214	Lipoma	neoplasms	0.729321	1.09209
348.7	rs1801725_T	NA	-0.190805	0.172968	0.826293	0.269973	logistic	40110	170	39940	0.323391	0.137659	0		FALSE	FALSE	348.7	Coma	neurological	0.58871	1.15976
380.4	rs1801725_T	NA	0.0576663	0.0524878	1.05936	0.271916	logistic	50501	1532	48969	0.117001	0.137076	0		FALSE	FALSE	380.4	Impacted cerumen	sense organs	0.955797	1.17415
850	rs1801725_T	NA	0.0809198	0.0738172	1.08428	0.272983	logistic	45782	768	45014	0.437501	0.13751	0		FALSE	FALSE	850	Hemorrhage or hematoma complicating a procedure	injuries & poisonings	0.938228	1.25308
726.3	rs1801725_T	NA	0.0820464	0.0749126	1.08551	0.273416	logistic	38572	725	37847	0.0646796	0.137392	0		FALSE	FALSE	726.3	Bursitis	musculoskeletal	0.937272	1.25718
565	rs1801725_T	NA	-0.060952	0.0556739	0.940868	0.273602	logistic	45060	1470	43590	0.237454	0.13715	0		FALSE	FALSE	565	Anal and rectal conditions	digestive	0.843603	1.04935
782.3	rs1801725_T	NA	0.0331657	0.0303524	1.03372	0.27453	logistic	48126	5327	42799	0.161019	0.138314	0		FALSE	FALSE	782.3	Edema	symptoms	0.974019	1.09708
313	rs1801725_T	NA	0.0591592	0.0542168	1.06094	0.275203	logistic	50538	1608	48930	0.0447191	0.137214	0		FALSE	FALSE	313	Pervasive developmental disorders	mental disorders	0.953986	1.17989
442.11	rs1801725_T	NA	-0.0983462	0.0902398	0.906335	0.275787	logistic	43680	620	43060	0.373304	0.137603	0		FALSE	FALSE	442.11	Abdominal aortic aneurysm	circulatory system	0.759408	1.08169
706.8	rs1801725_T	NA	0.127559	0.117294	1.13605	0.27681	logistic	47007	287	46720	0.060813	0.136586	0		FALSE	FALSE	706.8	Other specified diseases of sebaceous glands	dermatologic	0.902725	1.42969
695.4	rs1801725_T	NA	-0.0780751	0.0720318	0.924895	0.27841	logistic	43625	900	42725	0.263958	0.137547	0		FALSE	FALSE	695.4	Lupus (localized and systemic)	dermatologic	0.803115	1.06514
333.2	rs1801725_T	NA	0.167925	0.154964	1.18285	0.278525	logistic	40100	160	39940	0.296994	0.137843	0		FALSE	FALSE	333.2	Myoclonus	neurological	0.873013	1.60264
250.22	rs1801725_T	NA	0.0581626	0.0536997	1.05989	0.278761	logistic	41311	1567	39744	0.432665	0.137034	0		FALSE	FALSE	250.22	Type 2 diabetes with renal manifestations	endocrine/metabolic	0.954003	1.17752
626	rs1801725_T	NA	-0.0469999	0.0434422	0.954087	0.279299	logistic	44874	2650	42224	0.165668	0.137407	0		FALSE	FALSE	626	Disorders of menstruation and other abnormal bleeding from female genital tract	genitourinary	0.876212	1.03888
761	rs1801725_T	NA	0.0342672	0.0317386	1.03486	0.280289	logistic	49761	4625	45136	0.0984433	0.137095	0		FALSE	FALSE	761	Cervicalgia	symptoms	0.972446	1.10128
457	rs1801725_T	NA	0.0591333	0.0550649	1.06092	0.282874	logistic	40756	1469	39287	0.0181205	0.136508	0		FALSE	FALSE	457	Encounter for long-term (current) use of anticoagulants, antithrombotics, aspirin	circulatory system	0.952377	1.18183
280.2	rs1801725_T	NA	0.0722458	0.067286	1.07492	0.282951	logistic	35024	927	34097	0.233077	0.138062	0		FALSE	FALSE	280.2	Iron deficiency anemia secondary to blood loss (chronic)	hematopoietic	0.942109	1.22645
394.1	rs1801725_T	NA	-0.124145	0.115735	0.883252	0.283422	logistic	42708	356	42352	0.358682	0.137925	0		FALSE	FALSE	394.1	Mitral valve stenosis and aortic valve stenosis	circulatory system	0.703993	1.10815
253.4	rs1801725_T	NA	0.144369	0.135	1.15531	0.28489	logistic	45287	211	45076	0.388406	0.137711	0		FALSE	FALSE	253.4	Anterior pituitary disorders	endocrine/metabolic	0.886715	1.50527
292.3	rs1801725_T	NA	0.0597432	0.0559019	1.06156	0.285199	logistic	43333	1404	41929	0.00095488	0.137978	0		FALSE	FALSE	292.3	Memory loss	mental disorders	0.951396	1.18449
433.12	rs1801725_T	NA	0.128556	0.120407	1.13719	0.285664	logistic	44369	287	44082	0.319654	0.137619	0		FALSE	FALSE	433.12	Cerebral atherosclerosis	circulatory system	0.898129	1.43987
530.15	rs1801725_T	NA	-0.19508	0.182895	0.822769	0.286143	logistic	31464	149	31315	0.156253	0.137729	0		FALSE	FALSE	530.15	Eosinophilic esophagitis	digestive	0.574903	1.1775
454.1	rs1801725_T	NA	0.0993169	0.0932756	1.10442	0.286981	logistic	39754	467	39287	0.00923325	0.136502	0		FALSE	FALSE	454.1	Varicose veins of lower extremity	circulatory system	0.919888	1.32596
747.1	rs1801725_T	NA	0.044943	0.0423272	1.04597	0.288327	logistic	52117	2481	49636	0.222324	0.137661	0		FALSE	FALSE	747.1	Cardiac congenital anomalies	congenital anomalies	0.962695	1.13644
426	rs1801725_T	NA	0.0390515	0.0367894	1.03982	0.288467	logistic	35687	3871	31816	0.224259	0.137977	0		FALSE	FALSE	426	Cardiac conduction disorders	circulatory system	0.967485	1.11757
573.5	rs1801725_T	NA	0.0932447	0.0878513	1.09773	0.288512	logistic	43118	532	42586	0.0610883	0.13724	0		FALSE	FALSE	573.5	Jaundice (not of newborn)	digestive	0.924092	1.304
379	rs1801725_T	NA	0.0483224	0.0455873	1.04951	0.289146	logistic	46850	2147	44703	0.492656	0.136499	0		FALSE	FALSE	379	Other disorders of eye	sense organs	0.959802	1.1476
327.71	rs1801725_T	NA	-0.0774127	0.0731717	0.925508	0.290073	logistic	39668	887	38781	0.0145346	0.136899	0		FALSE	FALSE	327.71	Restless legs syndrome	neurological	0.801854	1.06823
990	rs1801725_T	NA	-0.0751249	0.0711311	0.927628	0.290901	logistic	48109	924	47185	0.152898	0.137459	0		FALSE	FALSE	990	Effects radiation NOS	injuries & poisonings	0.806911	1.0664
596	rs1801725_T	NA	-0.0543856	0.0515466	0.947067	0.29139	logistic	49001	1725	47276	0.46687	0.138018	0		FALSE	FALSE	596	Other disorders of bladder	genitourinary	0.856058	1.04775
212	rs1801725_T	NA	-0.16682	0.158268	0.846352	0.291868	logistic	53370	193	53177	0.340018	0.137296	0		FALSE	FALSE	212	Benign neoplasm of respiratory and intrathoracic organs	neoplasms	0.620627	1.15417
556	rs1801725_T	NA	0.131152	0.124446	1.14014	0.291935	logistic	34434	255	34179	0.455262	0.136464	0		FALSE	FALSE	556	Ulceration of the lower GI tract	digestive	0.893363	1.45509
473	rs1801725_T	NA	0.0525724	0.0498853	1.05398	0.291944	logistic	35821	1760	34061	0.0407248	0.136135	0		FALSE	FALSE	473	Diseases of the larynx and vocal cords	respiratory	0.955804	1.16224
442.1	rs1801725_T	NA	-0.070623	0.0672161	0.931813	0.293403	logistic	44140	1080	43060	0.34512	0.137551	0		FALSE	FALSE	442.1	Aortic aneurysm	circulatory system	0.816795	1.06303
855	rs1801725_T	NA	-0.112574	0.107154	0.893532	0.293454	logistic	45430	416	45014	0.57165	0.137266	0		FALSE	FALSE	855	Complication of nervous system device, implant, and graft	injuries & poisonings	0.724266	1.10236
290.2	rs1801725_T	NA	0.093842	0.0893719	1.09839	0.29371	logistic	42442	513	41929	0.128934	0.137894	0		FALSE	FALSE	290.2	Delirium due to conditions classified elsewhere	mental disorders	0.921892	1.30867
763	rs1801725_T	NA	0.0478734	0.0456394	1.04904	0.294201	logistic	48026	2105	45921	0.238209	0.136905	0		FALSE	FALSE	763	Thoracic or lumbosacral neuritis or radiculitis, unspecified	symptoms	0.959273	1.1472
612.2	rs1801725_T	NA	-0.12252	0.116882	0.884688	0.294527	logistic	47034	335	46699	0.0774267	0.137443	0		FALSE	FALSE	612.2	Hypertrophy of breast (Gynecomastia)	genitourinary	0.703556	1.11245
281.11	rs1801725_T	NA	0.12921	0.123294	1.13793	0.294644	logistic	34365	268	34097	0.141531	0.137946	0		FALSE	FALSE	281.11	Pernicious anemia	hematopoietic	0.893646	1.44899
790.8	rs1801725_T	NA	-0.168615	0.16136	0.844834	0.296039	logistic	51201	188	51013	0.251472	0.137185	0		FALSE	FALSE	790.8	Elevated C-reactive protein (CRP)	symptoms	0.615771	1.15911
277.5	rs1801725_T	NA	-0.175231	0.167726	0.839264	0.296142	logistic	50605	171	50434	0.36461	0.137348	0		FALSE	FALSE	277.5	Other disorders of lipoid metabolism	endocrine/metabolic	0.604126	1.16592
302.1	rs1801725_T	NA	0.162014	0.15549	1.17588	0.297431	logistic	30251	159	30092	0.641462	0.134293	0		FALSE	FALSE	302.1	Decreased libido	mental disorders	0.866974	1.59484
425.12	rs1801725_T	NA	0.178129	0.171006	1.19498	0.297571	logistic	48216	128	48088	0.408647	0.137226	0		FALSE	FALSE	425.12	Other hypertrophic cardiomyopathy	circulatory system	0.854668	1.6708
446.4	rs1801725_T	NA	-0.205896	0.197769	0.813917	0.29783	logistic	43190	130	43060	0.173699	0.13774	0		FALSE	FALSE	446.4	Wegener's granulomatosis	circulatory system	0.552378	1.19929
300.12	rs1801725_T	NA	-0.0868307	0.0835187	0.916832	0.2985	logistic	30769	677	30092	0.514911	0.133966	0		FALSE	FALSE	300.12	Agorophobia, social phobia, and panic disorder	mental disorders	0.77839	1.0799
320	rs1801725_T	NA	-0.142007	0.136734	0.867615	0.299009	logistic	52737	254	52483	0.213137	0.137313	0		FALSE	FALSE	320	Meningitis	neurological	0.663646	1.13427
175	rs1801725_T	NA	0.0737196	0.0711312	1.0765	0.30002	logistic	46112	830	45282	0.147703	0.137968	0		FALSE	FALSE	175	Acquired absence of breast	neoplasms	0.936414	1.23755
428.2	rs1801725_T	NA	0.0533004	0.0514947	1.05475	0.300638	logistic	44137	1704	42433	0.282209	0.137379	0		FALSE	FALSE	428.2	Heart failure NOS	circulatory system	0.953487	1.16676
705.3	rs1801725_T	NA	0.18894	0.182858	1.20797	0.301483	logistic	46832	112	46720	0.0347968	0.136541	0		FALSE	FALSE	705.3	Hidradenitis	dermatologic	0.844119	1.72865
281.12	rs1801725_T	NA	0.0842495	0.0815433	1.0879	0.301516	logistic	34725	628	34097	0.324823	0.137999	0		FALSE	FALSE	281.12	Other vitamin B12 deficiency anemia	hematopoietic	0.92721	1.27644
286.2	rs1801725_T	NA	0.0352375	0.0342517	1.03587	0.303582	logistic	45304	4303	41001	0.0307915	0.137295	0		FALSE	FALSE	286.2	Encounter for long-term (current) use of anticoagulants	hematopoietic	0.968608	1.10779
562.2	rs1801725_T	NA	0.0816419	0.0795285	1.08507	0.304621	logistic	34845	666	34179	0.259384	0.136505	0		FALSE	FALSE	562.2	Diverticulitis	digestive	0.928454	1.2681
687	rs1801725_T	NA	0.105975	0.103472	1.11179	0.305749	logistic	39630	375	39255	0.664305	0.137358	0		FALSE	FALSE	687	Symptoms affecting skin	dermatologic	0.907709	1.36176
288.2	rs1801725_T	NA	0.039262	0.038382	1.04004	0.306342	logistic	42403	3112	39291	0.301969	0.137396	0		FALSE	FALSE	288.2	Elevated white blood cell count	hematopoietic	0.964672	1.1213
433.6	rs1801725_T	NA	0.0843349	0.0824842	1.08799	0.306574	logistic	44708	626	44082	0.448691	0.137638	0		FALSE	FALSE	433.6	Acute, but ill-defined cerebrovascular disease	circulatory system	0.925581	1.2789
696.41	rs1801725_T	NA	-0.0793339	0.0778598	0.923731	0.308235	logistic	42465	751	41714	0.233801	0.13749	0		FALSE	FALSE	696.41	Psoriasis vulgaris	dermatologic	0.792994	1.07602
716	rs1801725_T	NA	-0.0523289	0.0518855	0.949017	0.313193	logistic	44305	1756	42549	0.595548	0.137219	0		FALSE	FALSE	716	Other arthropathies	musculoskeletal	0.857251	1.05061
574	rs1801725_T	NA	-0.0494951	0.0490926	0.95171	0.313359	logistic	50211	1911	48300	0.163244	0.13744	0		FALSE	FALSE	574	Cholelithiasis and cholecystitis	digestive	0.864403	1.04784
338.1	rs1801725_T	NA	-0.0301841	0.029941	0.970267	0.313398	logistic	46168	5640	40528	0.478431	0.136501	0		FALSE	FALSE	338.1	Acute pain	neurological	0.914966	1.02891
414	rs1801725_T	NA	0.0469291	0.0465517	1.04805	0.313402	logistic	40668	2212	38456	0.23312	0.137159	0		FALSE	FALSE	414	Other forms of chronic heart disease	circulatory system	0.956655	1.14817
384	rs1801725_T	NA	-0.117533	0.116863	0.889111	0.314542	logistic	45157	349	44808	0.0380433	0.136535	0		FALSE	FALSE	384	Other disorders of tympanic membrane	sense organs	0.707099	1.11797
302	rs1801725_T	NA	0.127129	0.1267	1.13556	0.315675	logistic	30339	247	30092	0.63472	0.134316	0		FALSE	FALSE	302	Sexual and gender identity disorders	mental disorders	0.885854	1.45566
743	rs1801725_T	NA	0.0300445	0.0299865	1.0305	0.316376	logistic	48964	6034	42930	0.119574	0.137591	0		FALSE	FALSE	743	Osteoporosis, osteopenia and pathological fracture	musculoskeletal	0.97168	1.09288
564	rs1801725_T	NA	0.0418407	0.0417829	1.04273	0.316641	logistic	36737	2558	34179	0.254146	0.136783	0		FALSE	FALSE	564	Functional digestive disorders	digestive	0.960738	1.13172
427.3	rs1801725_T	NA	0.0397472	0.039743	1.04055	0.31726	logistic	34844	3028	31816	0.0195054	0.138101	0		FALSE	FALSE	427.3	Other specified cardiac dysrhythmias	circulatory system	0.962569	1.12484
568	rs1801725_T	NA	0.0703205	0.0703202	1.07285	0.317308	logistic	44439	849	43590	0.484509	0.137424	0		FALSE	FALSE	568	Other disorders of peritoneum	digestive	0.934721	1.2314
505	rs1801725_T	NA	-0.114391	0.114795	0.891909	0.319015	logistic	37522	359	37163	0.280652	0.13676	0		FALSE	FALSE	505	Other pulmonary inflamation or edema	respiratory	0.712205	1.11696
512.1	rs1801725_T	NA	-0.065402	0.0656778	0.936691	0.319347	logistic	25848	1078	24770	0.79068	0.136722	0		FALSE	FALSE	512.1	Wheezing	respiratory	0.82355	1.06537
255.11	rs1801725_T	NA	0.187361	0.188441	1.20606	0.320093	logistic	45182	106	45076	0.455152	0.137665	0		FALSE	FALSE	255.11	Cushing's syndrome	endocrine/metabolic	0.833615	1.74492
613.5	rs1801725_T	NA	-0.0869001	0.0880171	0.916769	0.323491	logistic	50426	589	49837	0.0449899	0.137221	0		FALSE	FALSE	613.5	Mastodynia	genitourinary	0.771504	1.08939
818.2	rs1801725_T	NA	-0.19628	0.198868	0.821782	0.323648	logistic	51293	125	51168	0.112476	0.13729	0		FALSE	FALSE	818.2	Subarachnoid hemorrhage (injury)	injuries & poisonings	0.556515	1.21349
785	rs1801725_T	NA	0.021337	0.0216552	1.02157	0.324474	logistic	43922	13044	30878	0.533528	0.137391	0		FALSE	FALSE	785	Abdominal pain	symptoms	0.979114	1.06586
689	rs1801725_T	NA	0.0621901	0.0632273	1.06416	0.325314	logistic	50604	1055	49549	0.14638	0.137153	0		FALSE	FALSE	689	Disorder of skin and subcutaneous tissue NOS	dermatologic	0.940132	1.20456
287.31	rs1801725_T	NA	-0.129378	0.131695	0.878641	0.325899	logistic	41272	271	41001	0.0432375	0.137236	0		FALSE	FALSE	287.31	Primary thrombocytopenia	hematopoietic	0.678751	1.1374
459.9	rs1801725_T	NA	0.0811494	0.082661	1.08453	0.326241	logistic	43823	607	43216	0.330361	0.137839	0		FALSE	FALSE	459.9	Circulatory disease NEC	circulatory system	0.922317	1.27528
938	rs1801725_T	NA	-0.0596721	0.0607946	0.942073	0.326328	logistic	41552	1277	40275	0.2712	0.136865	0		FALSE	FALSE	938	Dermatitis due to solar radiation	dermatologic	0.836248	1.06129
585.32	rs1801725_T	NA	-0.0604018	0.0616264	0.941386	0.327023	logistic	40547	1253	39294	0.315677	0.137149	0		FALSE	FALSE	585.32	End stage renal disease	genitourinary	0.834277	1.06225
209	rs1801725_T	NA	0.16928	0.172782	1.18445	0.327219	logistic	53627	130	53497	0.219005	0.137347	0		FALSE	FALSE	209	Neuroendocrine tumors	neoplasms	0.844194	1.66185
289	rs1801725_T	NA	0.0717754	0.0733122	1.07441	0.327561	logistic	40064	773	39291	0.496487	0.137355	0		FALSE	FALSE	289	Other diseases of blood and blood-forming organs	hematopoietic	0.930609	1.24044
458.1	rs1801725_T	NA	-0.070368	0.0719096	0.932051	0.327796	logistic	44115	899	43216	0.206235	0.137538	0		FALSE	FALSE	458.1	Orthostatic hypotension	circulatory system	0.809522	1.07312
724.8	rs1801725_T	NA	-0.138245	0.141318	0.870885	0.327948	logistic	40739	239	40500	0.0502641	0.13627	0		FALSE	FALSE	724.8	Other symptoms referable to back	musculoskeletal	0.66019	1.14882
290.12	rs1801725_T	NA	-0.214438	0.219452	0.806995	0.328494	logistic	42034	105	41929	0.217717	0.137722	0		FALSE	FALSE	290.12	Dementia with cerebral degenerations	mental disorders	0.524891	1.24072
836	rs1801725_T	NA	0.159151	0.163052	1.17252	0.329027	logistic	48905	148	48757	0.356062	0.136939	0		FALSE	FALSE	836	Traumatic arthropathy	injuries & poisonings	0.851777	1.61403
327.3	rs1801725_T	NA	0.0293978	0.0302535	1.02983	0.331192	logistic	44135	5354	38781	0.557599	0.137476	0		FALSE	FALSE	327.3	Sleep apnea	neurological	0.970543	1.09275
427.22	rs1801725_T	NA	0.0511808	0.052782	1.05251	0.332214	logistic	33582	1766	31816	0.0164118	0.137991	0		FALSE	FALSE	427.22	Atrial flutter	circulatory system	0.949071	1.16723
599.8	rs1801725_T	NA	-0.154696	0.160682	0.856675	0.335673	logistic	37050	183	36867	0.184614	0.136734	0		FALSE	FALSE	599.8	Other symptoms involving urinary system	genitourinary	0.625232	1.17379
556.1	rs1801725_T	NA	0.127784	0.133225	1.13631	0.337479	logistic	34401	222	34179	0.432466	0.13645	0		FALSE	FALSE	556.1	Ulceration of intestine	digestive	0.87517	1.47536
601	rs1801725_T	NA	0.0867725	0.0904912	1.09065	0.337606	logistic	47672	513	47159	0.123275	0.136558	0		FALSE	FALSE	601	Inflammatory diseases of prostate	genitourinary	0.913392	1.3023
741.2	rs1801725_T	NA	-0.053954	0.0562955	0.947476	0.337858	logistic	44209	1424	42785	0.171222	0.137958	0		FALSE	FALSE	741.2	Stiffness of joint	musculoskeletal	0.848493	1.05801
610.8	rs1801725_T	NA	0.164054	0.171241	1.17828	0.338046	logistic	46827	128	46699	0.0197359	0.137581	0		FALSE	FALSE	610.8	Other specified benign mammary dysplasias	genitourinary	0.842335	1.6482
377	rs1801725_T	NA	0.0852053	0.0889781	1.08894	0.338265	logistic	45223	520	44703	0.672132	0.136247	0		FALSE	FALSE	377	Disorders of optic nerve and visual pathways	sense organs	0.91467	1.29641
819	rs1801725_T	NA	-0.0760845	0.0795403	0.926738	0.338793	logistic	51894	726	51168	0.0046764	0.137222	0		FALSE	FALSE	819	Skull and face fracture and other intercranial injury	injuries & poisonings	0.792959	1.08309
426.32	rs1801725_T	NA	0.0816575	0.0853917	1.08508	0.338936	logistic	32419	603	31816	0.0415442	0.137944	0		FALSE	FALSE	426.32	Left bundle branch block	circulatory system	0.91786	1.28277
345.3	rs1801725_T	NA	-0.0402873	0.0422779	0.960513	0.340633	logistic	42651	2711	39940	0.206947	0.137347	0		FALSE	FALSE	345.3	Convulsions	neurological	0.884129	1.0435
255.1	rs1801725_T	NA	0.127907	0.134237	1.13645	0.34067	logistic	45293	217	45076	0.439749	0.137692	0		FALSE	FALSE	255.1	Adrenal hyperfunction	endocrine/metabolic	0.873543	1.47848
714.2	rs1801725_T	NA	-0.130474	0.137079	0.877679	0.34119	logistic	44088	252	43836	0.171225	0.137588	0		FALSE	FALSE	714.2	Juvenile rheumatoid arthritis	musculoskeletal	0.67089	1.14821
386.1	rs1801725_T	NA	0.130182	0.136939	1.13904	0.341781	logistic	44005	215	43790	0.386139	0.137382	0		FALSE	FALSE	386.1	Meniere's disease	sense organs	0.870908	1.48971
585.2	rs1801725_T	NA	-0.0751126	0.0790606	0.927639	0.34208	logistic	40056	762	39294	0.398315	0.137233	0		FALSE	FALSE	585.2	Renal failure NOS	genitourinary	0.794477	1.08312
418.1	rs1801725_T	NA	-0.0650846	0.0685602	0.936988	0.342466	logistic	33209	1018	32191	0.183185	0.136635	0		FALSE	FALSE	418.1	Precordial pain	circulatory system	0.819171	1.07175
913	rs1801725_T	NA	-0.196091	0.206575	0.821937	0.342492	logistic	51560	112	51448	0.182163	0.137316	0		FALSE	FALSE	913	Toxic effect of venom	injuries & poisonings	0.548275	1.23219
474	rs1801725_T	NA	0.0607543	0.0640584	1.06264	0.342915	logistic	35186	1125	34061	0.0349195	0.136233	0		FALSE	FALSE	474	Acute and chronic tonsillitis	respiratory	0.937255	1.20479
340	rs1801725_T	NA	0.0398189	0.0419987	1.04062	0.343079	logistic	48618	2511	46107	0.147519	0.137048	0		FALSE	FALSE	340	Migraine	neurological	0.958392	1.12991
253.2	rs1801725_T	NA	-0.131447	0.138653	0.876825	0.343113	logistic	45324	248	45076	0.455549	0.137532	0		FALSE	FALSE	253.2	Pituitary hypofunction	endocrine/metabolic	0.668174	1.15063
352	rs1801725_T	NA	0.0772457	0.0815631	1.08031	0.343605	logistic	45737	612	45125	0.320432	0.138039	0		FALSE	FALSE	352	Disorders of other cranial nerves	neurological	0.920703	1.26758
290.3	rs1801725_T	NA	0.0791655	0.0838473	1.08238	0.345086	logistic	42528	599	41929	0.111555	0.137886	0		FALSE	FALSE	290.3	Other persistent mental disorders due to conditions classified elsewhere	mental disorders	0.918351	1.27571
803.21	rs1801725_T	NA	-0.155059	0.164737	0.856365	0.346577	logistic	42289	176	42113	0.570036	0.137128	0		FALSE	FALSE	803.21	Colles' fracture	injuries & poisonings	0.620057	1.18273
519.8	rs1801725_T	NA	0.105731	0.112742	1.11152	0.348338	logistic	47942	317	47625	0.47708	0.137896	0		FALSE	FALSE	519.8	Other diseases of respiratory system, NEC	respiratory	0.89115	1.38639
531.1	rs1801725_T	NA	0.148281	0.158296	1.15984	0.348897	logistic	50497	155	50342	0.0489472	0.137206	0		FALSE	FALSE	531.1	Hemorrhage from gastrointestinal ulcer	digestive	0.850459	1.58176
251	rs1801725_T	NA	0.105724	0.113015	1.11151	0.349536	logistic	45395	319	45076	0.482354	0.137669	0		FALSE	FALSE	251	Other disorders of pancreatic internal secretion	endocrine/metabolic	0.890667	1.38712
425.11	rs1801725_T	NA	0.134542	0.144158	1.14401	0.350671	logistic	48277	189	48088	0.435931	0.137219	0		FALSE	FALSE	425.11	Hypertrophic obstructive cardiomyopathy	circulatory system	0.862423	1.51754
605	rs1801725_T	NA	-0.0512481	0.0549958	0.950043	0.351411	logistic	47589	1717	45872	0.341022	0.136628	0		FALSE	FALSE	605	Erectile dysfunction [ED]	genitourinary	0.852962	1.05817
249	rs1801725_T	NA	0.0886147	0.0951016	1.09266	0.351445	logistic	40199	455	39744	0.335688	0.136981	0		FALSE	FALSE	249	Secondary diabetes mellitus	endocrine/metabolic	0.906844	1.31655
353	rs1801725_T	NA	-0.113788	0.122351	0.892447	0.352365	logistic	45431	306	45125	0.191083	0.137835	0		FALSE	FALSE	353	Nerve root and plexus disorders	neurological	0.702159	1.13431
681.1	rs1801725_T	NA	0.0738062	0.0794094	1.0766	0.352662	logistic	43332	650	42682	0.037367	0.136481	0		FALSE	FALSE	681.1	Cellulitis and abscess of fingers/toes	dermatologic	0.921423	1.25791
170.2	rs1801725_T	NA	-0.0974029	0.104861	0.90719	0.352952	logistic	52927	422	52505	0.35363	0.137283	0		FALSE	FALSE	170.2	Cancer of connective tissue	neoplasms	0.738651	1.11419
622.1	rs1801725_T	NA	-0.129098	0.139108	0.878888	0.353385	logistic	52579	238	52341	0.032784	0.137365	0		FALSE	FALSE	622.1	Polyp of corpus uteri	genitourinary	0.669148	1.15437
350.3	rs1801725_T	NA	-0.054269	0.0585302	0.947177	0.353824	logistic	47226	1322	45904	0.209479	0.137498	0		FALSE	FALSE	350.3	Lack of coordination	neurological	0.844519	1.06231
245.2	rs1801725_T	NA	0.0726677	0.0783958	1.07537	0.353961	logistic	41752	672	41080	0.344508	0.137538	0		FALSE	FALSE	245.2	Chronic thyroiditis	endocrine/metabolic	0.922205	1.25398
286.8	rs1801725_T	NA	0.0870358	0.0940887	1.09094	0.354945	logistic	41466	465	41001	0.163584	0.137414	0		FALSE	FALSE	286.8	Hypercoagulable state	hematopoietic	0.907213	1.31186
41.1	rs1801725_T	NA	-0.0461657	0.0499707	0.954884	0.355562	logistic	45932	1869	44063	0.0954323	0.137551	0		FALSE	FALSE	41.1	Staphylococcus infections	infectious diseases	0.865794	1.05314
737.1	rs1801725_T	NA	-0.139456	0.151875	0.869831	0.358499	logistic	45239	205	45034	0.202367	0.136796	0		FALSE	FALSE	737.1	Kyphosis (acquired)	musculoskeletal	0.645886	1.17142
276.41	rs1801725_T	NA	-0.0388065	0.0423272	0.961937	0.359236	logistic	36703	2710	33993	0.363424	0.137482	0		FALSE	FALSE	276.41	Acidosis	endocrine/metabolic	0.885354	1.04514
367.1	rs1801725_T	NA	0.0449529	0.0490632	1.04598	0.359549	logistic	49847	1747	48100	0.23356	0.137019	0		FALSE	FALSE	367.1	Myopia	sense organs	0.950078	1.15156
528.3	rs1801725_T	NA	0.175718	0.192499	1.1921	0.361335	logistic	49629	102	49527	0.215405	0.137641	0		FALSE	FALSE	528.3	Cellulitis and abscess of oral soft tissues	digestive	0.817438	1.73849
334.1	rs1801725_T	NA	0.162597	0.178134	1.17656	0.36136	logistic	40059	119	39940	0.354711	0.137834	0		FALSE	FALSE	334.1	Spinocerebellar disease	neurological	0.82982	1.66819
218	rs1801725_T	NA	-0.0790687	0.0866727	0.923976	0.361628	logistic	48856	598	48258	0.407675	0.137076	0		FALSE	FALSE	218	Benign neoplasm of uterus	neoplasms	0.779621	1.09506
726.1	rs1801725_T	NA	-0.0375405	0.0411667	0.963155	0.361814	logistic	40707	2860	37847	0.143193	0.136881	0		FALSE	FALSE	726.1	Enthesopathy	musculoskeletal	0.888494	1.04409
573.9	rs1801725_T	NA	-0.0881902	0.0967883	0.915587	0.362208	logistic	43073	487	42586	0.074316	0.137023	0		FALSE	FALSE	573.9	Abnormal serum enzyme levels	digestive	0.757376	1.10685
711.1	rs1801725_T	NA	-0.123974	0.13625	0.883403	0.362874	logistic	42807	258	42549	0.453006	0.137407	0		FALSE	FALSE	711.1	Pyogenic arthritis	musculoskeletal	0.676364	1.15382
384.4	rs1801725_T	NA	-0.11098	0.121978	0.894957	0.362909	logistic	45127	319	44808	0.0506637	0.136548	0		FALSE	FALSE	384.4	Perforation of tympanic membrane	sense organs	0.704649	1.13666
250.4	rs1801725_T	NA	0.040616	0.0446857	1.04145	0.363389	logistic	42003	2259	39744	0.338371	0.137109	0		FALSE	FALSE	250.4	Abnormal glucose	endocrine/metabolic	0.954118	1.13678
580.3	rs1801725_T	NA	-0.0788301	0.086851	0.924197	0.364064	logistic	39913	619	39294	0.563083	0.137299	0		FALSE	FALSE	580.3	Nephritis and nephropathy without mention of glomerulonephritis	genitourinary	0.779535	1.0957
613.1	rs1801725_T	NA	0.119963	0.132467	1.12746	0.365143	logistic	50063	226	49837	0.0843897	0.137377	0		FALSE	FALSE	613.1	Inflammatory disease of breast	genitourinary	0.869644	1.4617
691	rs1801725_T	NA	-0.138119	0.152596	0.870995	0.365396	logistic	44136	196	43940	0.00899078	0.137733	0		FALSE	FALSE	691	Congenital anomalies of skin	dermatologic	0.645838	1.17465
386.21	rs1801725_T	NA	-0.197701	0.218441	0.820615	0.365437	logistic	43894	104	43790	0.403704	0.137274	0		FALSE	FALSE	386.21	Central origin vertigo	sense organs	0.534809	1.25916
426.92	rs1801725_T	NA	0.0585042	0.0646742	1.06025	0.365678	logistic	32917	1101	31816	0.0829034	0.137877	0		FALSE	FALSE	426.92	Cardiac defibrillator in situ	circulatory system	0.93402	1.20354
290.11	rs1801725_T	NA	0.0905598	0.100122	1.09479	0.365731	logistic	42379	450	41929	0.0387762	0.137839	0		FALSE	FALSE	290.11	Alzheimer's disease	mental disorders	0.899714	1.33216
872	rs1801725_T	NA	0.159885	0.177463	1.17338	0.367616	logistic	46459	125	46334	0.108762	0.137196	0		FALSE	FALSE	872	Traumatic amputation	injuries & poisonings	0.828662	1.66149
681.5	rs1801725_T	NA	-0.0487787	0.0541929	0.952392	0.36807	logistic	44266	1584	42682	0.311606	0.136098	0		FALSE	FALSE	681.5	Cellulitis and abscess of leg, except foot	dermatologic	0.856418	1.05912
278.3	rs1801725_T	NA	0.124963	0.138889	1.13311	0.368262	logistic	39468	206	39262	0.36225	0.137212	0		FALSE	FALSE	278.3	Localized adiposity	endocrine/metabolic	0.86307	1.48763
573.6	rs1801725_T	NA	0.0984491	0.109498	1.10346	0.368601	logistic	42922	336	42586	0.125634	0.137214	0		FALSE	FALSE	573.6	Nonspecific elevation of levels of transaminase or lactic acid dehydrogenase [LDH]	digestive	0.890327	1.36761
275	rs1801725_T	NA	0.0342604	0.0381249	1.03485	0.368847	logistic	50377	3091	47286	0.326706	0.137702	0		FALSE	FALSE	275	Disorders of mineral metabolism	endocrine/metabolic	0.960343	1.11515
853	rs1801725_T	NA	-0.121737	0.135859	0.885381	0.370225	logistic	45270	256	45014	0.540728	0.137321	0		FALSE	FALSE	853	Complication of colostomy or enterostomy	injuries & poisonings	0.678399	1.15552
427.21	rs1801725_T	NA	0.0307198	0.0343256	1.0312	0.370811	logistic	37347	5531	31816	0.00692177	0.137802	0		FALSE	FALSE	427.21	Atrial fibrillation	circulatory system	0.964102	1.10296
78	rs1801725_T	NA	-0.0543244	0.0607388	0.947125	0.371111	logistic	42774	1226	41548	0.0927958	0.136345	0		FALSE	FALSE	78	Viral warts & HPV	infectious diseases	0.840825	1.06686
474.2	rs1801725_T	NA	0.0599311	0.0670913	1.06176	0.371709	logistic	35086	1025	34061	0.00221337	0.136208	0		FALSE	FALSE	474.2	Chronic tonsillitis and adenoiditis	respiratory	0.930933	1.21098
255.21	rs1801725_T	NA	0.0726214	0.0814149	1.07532	0.372398	logistic	45704	628	45076	0.512468	0.137701	0		FALSE	FALSE	255.21	Glucocorticoid deficiency	endocrine/metabolic	0.916721	1.26137
250.23	rs1801725_T	NA	0.0654565	0.073398	1.06765	0.372499	logistic	40534	790	39744	0.290764	0.137008	0		FALSE	FALSE	250.23	Type 2 diabetes with ophthalmic manifestations	endocrine/metabolic	0.924591	1.23284
210	rs1801725_T	NA	0.12729	0.143087	1.13575	0.373683	logistic	52108	189	51919	0.176295	0.13756	0		FALSE	FALSE	210	Benign neoplasm of lip, oral cavity, and pharynx	neoplasms	0.857991	1.50342
245.21	rs1801725_T	NA	0.0699007	0.078761	1.0724	0.374807	logistic	41747	667	41080	0.339154	0.137531	0		FALSE	FALSE	245.21	Chronic lymphocytic thyroiditis	endocrine/metabolic	0.918998	1.25141
464	rs1801725_T	NA	-0.0311802	0.0351644	0.969301	0.375241	logistic	39726	3948	35778	0.325058	0.136284	0		FALSE	FALSE	464	Acute sinusitis	respiratory	0.904745	1.03846
396	rs1801725_T	NA	-0.0517125	0.058385	0.949602	0.375772	logistic	43681	1329	42352	0.201737	0.137875	0		FALSE	FALSE	396	Abnormal heart sounds	circulatory system	0.846922	1.06473
418	rs1801725_T	NA	0.0198196	0.0223884	1.02002	0.376014	logistic	45363	13172	32191	0.0477009	0.137248	0		FALSE	FALSE	418	Nonspecific chest pain	circulatory system	0.976226	1.06577
250.13	rs1801725_T	NA	0.106783	0.121185	1.11269	0.378233	logistic	40021	277	39744	0.24901	0.136941	0		FALSE	FALSE	250.13	Type 1 diabetes with ophthalmic manifestations	endocrine/metabolic	0.877446	1.41101
365.11	rs1801725_T	NA	0.0862268	0.0980015	1.09005	0.378939	logistic	48049	439	47610	0.0840462	0.136881	0		FALSE	FALSE	365.11	Primary open angle glaucoma	sense organs	0.899554	1.3209
370.31	rs1801725_T	NA	-0.085754	0.0975513	0.91782	0.379365	logistic	45018	485	44533	0.0762439	0.136223	0		FALSE	FALSE	370.31	Keratoconjunctivitis sicca	sense organs	0.758089	1.11121
571.8	rs1801725_T	NA	0.0522457	0.0595483	1.05363	0.380287	logistic	43809	1223	42586	0.0762826	0.137198	0		FALSE	FALSE	571.8	Liver abscess and sequelae of chronic liver disease	digestive	0.937565	1.18407
261.2	rs1801725_T	NA	-0.0479918	0.0548067	0.953142	0.381217	logistic	38467	1560	36907	0.461935	0.136741	0		FALSE	FALSE	261.2	Vitamin B-complex deficiencies	endocrine/metabolic	0.856062	1.06123
204.1	rs1801725_T	NA	-0.114421	0.131557	0.891882	0.384441	logistic	51610	268	51342	0.0192345	0.13726	0		FALSE	FALSE	204.1	Lymphoid leukemia	neoplasms	0.689165	1.15423
275.1	rs1801725_T	NA	0.117867	0.136035	1.12509	0.386245	logistic	47501	215	47286	0.36659	0.137597	0		FALSE	FALSE	275.1	Disorders of iron metabolism	hematopoietic	0.861775	1.46887
800	rs1801725_T	NA	-0.0415092	0.0479435	0.959341	0.386603	logistic	44144	2031	42113	0.437581	0.136904	0		FALSE	FALSE	800	Fracture of lower limb	injuries & poisonings	0.873298	1.05386
315	rs1801725_T	NA	0.0510592	0.0590501	1.05239	0.387216	logistic	50259	1329	48930	0.181806	0.13713	0		FALSE	FALSE	315	Develomental delays and disorders	mental disorders	0.937368	1.18151
743.4	rs1801725_T	NA	0.155459	0.180137	1.16819	0.388136	logistic	43049	119	42930	0.425917	0.137239	0		FALSE	FALSE	743.4	Stress fracture	musculoskeletal	0.82069	1.66284
512.8	rs1801725_T	NA	-0.0218027	0.0253322	0.978433	0.389419	logistic	34371	9601	24770	0.0500074	0.136496	0		FALSE	FALSE	512.8	Cough	respiratory	0.931039	1.02824
585.31	rs1801725_T	NA	0.0634985	0.0739227	1.06556	0.390349	logistic	40084	790	39294	0.422726	0.137536	0		FALSE	FALSE	585.31	Renal dialysis	genitourinary	0.921834	1.23169
426.8	rs1801725_T	NA	0.137455	0.160083	1.14735	0.390533	logistic	31969	153	31816	0.0825865	0.13793	0		FALSE	FALSE	426.8	Other cardiac conduction disorders	circulatory system	0.838361	1.57022
345.11	rs1801725_T	NA	-0.0694721	0.0810063	0.932886	0.391105	logistic	40657	717	39940	0.227166	0.137627	0		FALSE	FALSE	345.11	Generalized convulsive epilepsy	neurological	0.79593	1.09341
585	rs1801725_T	NA	0.022417	0.0261408	1.02267	0.391143	logistic	47509	8215	39294	0.435686	0.137321	0		FALSE	FALSE	585	Renal failure	genitourinary	0.971592	1.07643
313.1	rs1801725_T	NA	0.0543458	0.0635225	1.05585	0.392254	logistic	50046	1116	48930	0.029763	0.137124	0		FALSE	FALSE	313.1	Attention deficit hyperactivity disorder	mental disorders	0.932246	1.19584
740.11	rs1801725_T	NA	-0.0286133	0.0334488	0.971792	0.392309	logistic	44047	4892	39155	0.059993	0.137592	0		FALSE	FALSE	740.11	Osteoarthrosis, localized, primary	musculoskeletal	0.910125	1.03764
284	rs1801725_T	NA	-0.0570807	0.0668483	0.944518	0.393169	logistic	35133	1036	34097	0.216705	0.137591	0		FALSE	FALSE	284	Aplastic anemia	hematopoietic	0.828529	1.07674
427.6	rs1801725_T	NA	-0.0594591	0.069645	0.942274	0.393246	logistic	32787	971	31816	0.124051	0.137585	0		FALSE	FALSE	427.6	Premature beats	circulatory system	0.822042	1.08009
729	rs1801725_T	NA	-0.0419043	0.0491006	0.958962	0.393417	logistic	39760	1913	37847	0.159307	0.136909	0		FALSE	FALSE	729	Other disorders of soft tissues	musculoskeletal	0.870975	1.05584
277.4	rs1801725_T	NA	0.127371	0.149461	1.13584	0.394103	logistic	50609	175	50434	0.383235	0.137466	0		FALSE	FALSE	277.4	Disorders of bilirubin excretion	endocrine/metabolic	0.847408	1.52244
411.8	rs1801725_T	NA	0.0371683	0.0440339	1.03787	0.398623	logistic	41279	2823	38456	0.267001	0.137091	0		FALSE	FALSE	411.8	Other chronic ischemic heart disease, unspecified	circulatory system	0.95205	1.13142
401.3	rs1801725_T	NA	0.0474375	0.0562122	1.04858	0.398725	logistic	27238	1528	25710	0.334994	0.138905	0		FALSE	FALSE	401.3	Other hypertensive complications	circulatory system	0.939189	1.17071
772.3	rs1801725_T	NA	0.0340496	0.0403585	1.03464	0.398849	logistic	48171	2695	45476	0.187712	0.137458	0		FALSE	FALSE	772.3	Muscle weakness	symptoms	0.955947	1.1198
642.1	rs1801725_T	NA	0.103564	0.123008	1.10912	0.399826	logistic	53046	267	52779	0.357392	0.137484	0		FALSE	FALSE	642.1	Preeclampsia and eclampsia	pregnancy complications	0.871507	1.41151
380	rs1801725_T	NA	0.160697	0.191284	1.17433	0.400853	logistic	49074	105	48969	0.0173156	0.136814	0		FALSE	FALSE	380	Disorders of external ear	sense organs	0.807172	1.70849
286.7	rs1801725_T	NA	-0.0462828	0.0552479	0.954772	0.402182	logistic	42517	1516	41001	0.253078	0.137075	0		FALSE	FALSE	286.7	Other and unspecified coagulation defects	hematopoietic	0.856785	1.06397
195.3	rs1801725_T	NA	-0.0652177	0.0778725	0.936864	0.402316	logistic	41260	784	40476	0.686687	0.136803	0		FALSE	FALSE	195.3	Malignant neoplasm of head, face, and neck	neoplasms	0.804248	1.09135
218.1	rs1801725_T	NA	-0.0723369	0.0869966	0.930217	0.405696	logistic	48848	590	48258	0.408028	0.137089	0		FALSE	FALSE	218.1	Uterine leiomyoma	neoplasms	0.784389	1.10316
395.3	rs1801725_T	NA	0.0791006	0.0951789	1.08231	0.405932	logistic	42806	454	42352	0.39645	0.138135	0		FALSE	FALSE	395.3	Nonrheumatic tricuspid valve disorders	circulatory system	0.898121	1.30428
695.42	rs1801725_T	NA	-0.0612465	0.0738338	0.940591	0.406811	logistic	43571	846	42725	0.249046	0.137592	0		FALSE	FALSE	695.42	Systemic lupus erythematosus	dermatologic	0.813865	1.08705
526.5	rs1801725_T	NA	-0.181008	0.218861	0.834428	0.40821	logistic	48297	100	48197	0.420262	0.137524	0		FALSE	FALSE	526.5	Inflammatory conditions of jaw	digestive	0.543364	1.28141
301	rs1801725_T	NA	0.0891931	0.10824	1.09329	0.409923	logistic	30445	353	30092	0.652331	0.134291	0		FALSE	FALSE	301	Personality disorders	mental disorders	0.884301	1.35167
459	rs1801725_T	NA	0.0550751	0.0670524	1.05662	0.411433	logistic	44163	947	43216	0.33963	0.13783	0		FALSE	FALSE	459	Other disorders of circulatory system	circulatory system	0.926494	1.20502
370	rs1801725_T	NA	-0.0625204	0.0761223	0.939394	0.411467	logistic	45317	784	44533	0.059669	0.136218	0		FALSE	FALSE	370	Keratitis	sense organs	0.809191	1.09055
698	rs1801725_T	NA	0.0606593	0.0740145	1.06254	0.412467	logistic	52015	747	51268	0.45994	0.137441	0		FALSE	FALSE	698	Pruritus and related conditions	dermatologic	0.919055	1.22842
255.2	rs1801725_T	NA	0.0634361	0.0774413	1.06549	0.4127	logistic	45776	700	45076	0.518328	0.137692	0		FALSE	FALSE	255.2	Adrenal hypofunction	endocrine/metabolic	0.915441	1.24014
174.3	rs1801725_T	NA	-0.150164	0.184149	0.860567	0.414817	logistic	47015	141	46874	0.055328	0.137648	0		FALSE	FALSE	174.3	Neoplasm of uncertain behavior of breast	neoplasms	0.599838	1.23463
728.7	rs1801725_T	NA	0.0548961	0.0674429	1.05643	0.415665	logistic	38764	917	37847	0.265745	0.137331	0		FALSE	FALSE	728.7	Fasciitis	musculoskeletal	0.92562	1.20573
327.31	rs1801725_T	NA	-0.159245	0.196885	0.852787	0.418617	logistic	38902	121	38781	0.190921	0.137139	0		FALSE	FALSE	327.31	Central/nonobstroctive sleep apnea	neurological	0.57976	1.25439
747	rs1801725_T	NA	0.0331907	0.0411322	1.03375	0.419708	logistic	52293	2657	49636	0.234632	0.1376	0		FALSE	FALSE	747	Cardiac and circulatory congenital anomalies	congenital anomalies	0.953679	1.12054
593.2	rs1801725_T	NA	0.0768472	0.0952889	1.07988	0.419974	logistic	37649	447	37202	0.437914	0.138038	0		FALSE	FALSE	593.2	Microscopic hematuria	genitourinary	0.895907	1.30162
340.1	rs1801725_T	NA	0.0645652	0.080074	1.0667	0.420059	logistic	46750	643	46107	0.0930866	0.136888	0		FALSE	FALSE	340.1	Migrain with aura	neurological	0.911759	1.24796
580.32	rs1801725_T	NA	-0.1061	0.131881	0.899335	0.421102	logistic	39564	270	39294	0.496129	0.137385	0		FALSE	FALSE	580.32	Nephritis and nephropathy with pathological lesion	genitourinary	0.694483	1.16461
389.2	rs1801725_T	NA	0.0624539	0.0778038	1.06445	0.422142	logistic	46364	689	45675	0.18015	0.137283	0		FALSE	FALSE	389.2	Conductive hearing loss	sense organs	0.913893	1.2398
180.1	rs1801725_T	NA	-0.1313	0.163661	0.876955	0.422399	logistic	46519	181	46338	0.232993	0.137428	0		FALSE	FALSE	180.1	Cervical cancer	neoplasms	0.636306	1.20862
375.1	rs1801725_T	NA	0.0341244	0.042537	1.03471	0.422421	logistic	47261	2558	44703	0.56934	0.136392	0		FALSE	FALSE	375.1	Dry eyes	sense organs	0.951945	1.12468
703	rs1801725_T	NA	0.0884576	0.110472	1.09249	0.423292	logistic	49010	323	48687	0.156809	0.137023	0		FALSE	FALSE	703	Diseases of nail, NOS	dermatologic	0.879794	1.3566
958.2	rs1801725_T	NA	-0.142577	0.178267	0.867121	0.423829	logistic	52587	154	52433	0.300038	0.137448	0		FALSE	FALSE	958.2	Traumatic and surgical subcutaneous emphysema	injuries & poisonings	0.611414	1.22977
428	rs1801725_T	NA	0.0238069	0.0298185	1.02409	0.424641	logistic	48424	5991	42433	0.124524	0.137091	0		FALSE	FALSE	428	Congestive heart failure; nonhypertensive	circulatory system	0.965956	1.08573
364.4	rs1801725_T	NA	-0.17455	0.219116	0.839834	0.425675	logistic	47710	100	47610	0.0499781	0.136764	0		FALSE	FALSE	364.4	Corneal degenerations	sense organs	0.546611	1.29035
597.1	rs1801725_T	NA	0.111147	0.139533	1.11756	0.425708	logistic	47483	207	47276	0.464542	0.138292	0		FALSE	FALSE	597.1	Urethral stricture (not specified as infectious)	genitourinary	0.850153	1.46907
472	rs1801725_T	NA	0.0401414	0.0504727	1.04096	0.426433	logistic	35763	1702	34061	0.0509835	0.136216	0		FALSE	FALSE	472	Chronic pharyngitis and nasopharyngitis	respiratory	0.942909	1.1492
783	rs1801725_T	NA	-0.0211653	0.0266352	0.979057	0.426825	logistic	47543	7335	40208	0.500269	0.137391	0		FALSE	FALSE	783	Fever of unknown origin	symptoms	0.929257	1.03153
597.8	rs1801725_T	NA	-0.108623	0.136834	0.897069	0.427293	logistic	47527	251	47276	0.416983	0.138164	0		FALSE	FALSE	597.8	Urethral hypermobility/ISD	genitourinary	0.686042	1.17301
214.1	rs1801725_T	NA	-0.0946564	0.119273	0.909685	0.42742	logistic	52156	322	51834	0.427103	0.137022	0		FALSE	FALSE	214.1	Lipoma of skin and subcutaneous tissue	neoplasms	0.720053	1.14926
480.11	rs1801725_T	NA	-0.0861938	0.108665	0.917416	0.427656	logistic	39400	387	39013	0.0744552	0.137766	0		FALSE	FALSE	480.11	Pneumococcal pneumonia	respiratory	0.741429	1.13518
958	rs1801725_T	NA	0.0749862	0.0946078	1.07787	0.428011	logistic	52899	466	52433	0.228273	0.137555	0		FALSE	FALSE	958	Certain early complications of trauma or procedure	injuries & poisonings	0.895435	1.29747
316.1	rs1801725_T	NA	0.0914033	0.115491	1.09571	0.428691	logistic	40814	301	40513	0.145912	0.137747	0		FALSE	FALSE	316.1	Polyneuropathy due to drugs	mental disorders	0.873752	1.37405
740.1	rs1801725_T	NA	-0.0255915	0.0324146	0.974733	0.429817	logistic	44444	5289	39155	0.14255	0.1376	0		FALSE	FALSE	740.1	Osteoarthritis; localized	musculoskeletal	0.914732	1.03867
573.2	rs1801725_T	NA	0.0666719	0.084476	1.06894	0.429972	logistic	43175	589	42586	0.107078	0.137197	0		FALSE	FALSE	573.2	Liver replaced by transplant	digestive	0.905832	1.26143
458	rs1801725_T	NA	0.0261642	0.0332269	1.02651	0.431024	logistic	47599	4383	43216	0.405828	0.137797	0		FALSE	FALSE	458	Hypotension	circulatory system	0.961789	1.09559
604.1	rs1801725_T	NA	0.0958297	0.12174	1.10057	0.431184	logistic	46162	290	45872	0.251188	0.136898	0		FALSE	FALSE	604.1	Redundant prepuce and phimosis/BXO	genitourinary	0.866944	1.39716
198.3	rs1801725_T	NA	0.0652236	0.082875	1.0674	0.431275	logistic	41091	615	40476	0.711951	0.13711	0		FALSE	FALSE	198.3	Secondary malignant neoplasm of digestive systems	neoplasms	0.907364	1.25566
420.2	rs1801725_T	NA	0.0557615	0.0709393	1.05735	0.431842	logistic	48928	840	48088	0.525216	0.137253	0		FALSE	FALSE	420.2	Pericarditis	circulatory system	0.920094	1.21507
579	rs1801725_T	NA	-0.0345295	0.0439394	0.96606	0.431959	logistic	43332	2401	40931	0.164964	0.136308	0		FALSE	FALSE	579	Other symptoms involving abdomen and pelvis	digestive	0.886343	1.05295
300.11	rs1801725_T	NA	-0.0430154	0.0547799	0.957897	0.432313	logistic	31664	1572	30092	0.653346	0.133985	0		FALSE	FALSE	300.11	Generalized anxiety disorder	mental disorders	0.860378	1.06647
480.5	rs1801725_T	NA	-0.105126	0.133893	0.900211	0.432365	logistic	39271	258	39013	0.116142	0.137786	0		FALSE	FALSE	480.5	Bronchopneumonia and lung abscess	respiratory	0.692424	1.17035
174.1	rs1801725_T	NA	0.0361568	0.0461948	1.03682	0.433802	logistic	49086	2212	46874	0.0835206	0.13785	0		FALSE	FALSE	174.1	Breast cancer [female]	neoplasms	0.947067	1.13507
350.2	rs1801725_T	NA	0.0322322	0.041222	1.03276	0.434264	logistic	48535	2631	45904	0.497378	0.13787	0		FALSE	FALSE	350.2	Abnormality of gait	neurological	0.952597	1.11966
860	rs1801725_T	NA	-0.122247	0.156836	0.88493	0.435713	logistic	53555	191	53364	0.190495	0.137438	0		FALSE	FALSE	860	Bone marrow or stem cell transplant	neoplasms	0.650739	1.2034
759	rs1801725_T	NA	0.0659315	0.0846974	1.06815	0.436312	logistic	51748	598	51150	0.167109	0.137029	0		FALSE	FALSE	759	Other and unspecified congenital anomalies	congenital anomalies	0.904769	1.26104
284.1	rs1801725_T	NA	-0.0557379	0.0716973	0.945787	0.43692	logistic	34993	896	34097	0.171663	0.137628	0		FALSE	FALSE	284.1	Pancytopenia	hematopoietic	0.821795	1.08849
711	rs1801725_T	NA	-0.0894339	0.115507	0.914449	0.43877	logistic	42896	347	42549	0.431917	0.137414	0		FALSE	FALSE	711	Arthropathy associated with infections	musculoskeletal	0.729185	1.14678
695.7	rs1801725_T	NA	-0.107693	0.139249	0.897903	0.439294	logistic	44175	235	43940	0.00260072	0.137725	0		FALSE	FALSE	695.7	Prurigo and Lichen	dermatologic	0.683436	1.17967
70.3	rs1801725_T	NA	-0.051985	0.0672356	0.949343	0.439417	logistic	42571	1023	41548	0.214766	0.136278	0		FALSE	FALSE	70.3	Viral hepatitis C	infectious diseases	0.83213	1.08307
716.9	rs1801725_T	NA	-0.0412665	0.0533812	0.959573	0.439491	logistic	44195	1646	42549	0.557826	0.137278	0		FALSE	FALSE	716.9	Arthropathy NOS	musculoskeletal	0.86425	1.06541
715	rs1801725_T	NA	-0.0583581	0.0755064	0.943312	0.439588	logistic	44629	793	43836	0.148124	0.137545	0		FALSE	FALSE	715	Other inflammatory spondylopathies	musculoskeletal	0.813548	1.09377
574.1	rs1801725_T	NA	-0.0421894	0.0546147	0.958688	0.439823	logistic	49819	1519	48300	0.128193	0.137528	0		FALSE	FALSE	574.1	Cholelithiasis	digestive	0.861367	1.067
361	rs1801725_T	NA	-0.0852989	0.110893	0.918238	0.441773	logistic	47978	368	47610	0.00672406	0.13675	0		FALSE	FALSE	361	Retinal detachments and defects	sense organs	0.738859	1.14117
594.3	rs1801725_T	NA	-0.0604913	0.0787162	0.941302	0.442206	logistic	48894	728	48166	0.197124	0.137287	0		FALSE	FALSE	594.3	Calculus of ureter	genitourinary	0.806723	1.09833
41	rs1801725_T	NA	-0.0248948	0.0324724	0.975412	0.443293	logistic	48638	4575	44063	0.150164	0.137454	0		FALSE	FALSE	41	Bacterial infection NOS	infectious diseases	0.915266	1.03951
580	rs1801725_T	NA	-0.0521409	0.0680668	0.949195	0.443661	logistic	40296	1002	39294	0.62709	0.137259	0		FALSE	FALSE	580	Nephritis; nephrosis; renal sclerosis	genitourinary	0.830646	1.08466
626.2	rs1801725_T	NA	0.0797718	0.104275	1.08304	0.444262	logistic	42599	375	42224	0.118886	0.137609	0		FALSE	FALSE	626.2	Dysmenorrhea	genitourinary	0.882844	1.32863
870.3	rs1801725_T	NA	-0.093032	0.121619	0.911164	0.444302	logistic	46646	312	46334	0.142719	0.137086	0		FALSE	FALSE	870.3	Other open wound of head and face	injuries & poisonings	0.717915	1.15643
724	rs1801725_T	NA	-0.055104	0.0721281	0.946387	0.444883	logistic	41377	877	40500	0.263128	0.136235	0		FALSE	FALSE	724	Other and unspecified disorders of back	musculoskeletal	0.821622	1.0901
244.4	rs1801725_T	NA	0.0209804	0.0274829	1.0212	0.445226	logistic	48076	6996	41080	0.379225	0.137647	0		FALSE	FALSE	244.4	Hypothyroidism NOS	endocrine/metabolic	0.967649	1.07772
540.1	rs1801725_T	NA	-0.086602	0.113461	0.917042	0.4453	logistic	53299	355	52944	0.241296	0.137207	0		FALSE	FALSE	540.1	Appendicitis	digestive	0.734191	1.14543
426.3	rs1801725_T	NA	0.052402	0.0688514	1.0538	0.446604	logistic	32773	957	31816	0.130226	0.137934	0		FALSE	FALSE	426.3	Bundle branch block	circulatory system	0.920768	1.20605
513.3	rs1801725_T	NA	-0.0724163	0.0951575	0.930144	0.446648	logistic	49665	515	49150	0.0649468	0.137219	0		FALSE	FALSE	513.3	Hypoventilation	respiratory	0.771881	1.12086
250.42	rs1801725_T	NA	0.0381784	0.0501738	1.03892	0.446703	logistic	41517	1773	39744	0.393698	0.137016	0		FALSE	FALSE	250.42	Other abnormal glucose	endocrine/metabolic	0.941612	1.14628
800.3	rs1801725_T	NA	-0.0652499	0.0857896	0.936833	0.446908	logistic	42737	624	42113	0.558636	0.137059	0		FALSE	FALSE	800.3	Fracture of tibia and fibula	injuries & poisonings	0.791839	1.10838
586.2	rs1801725_T	NA	-0.0557139	0.0733812	0.94581	0.447709	logistic	40168	874	39294	0.425747	0.137311	0		FALSE	FALSE	586.2	Cyst of kidney, acquired	genitourinary	0.819107	1.09211
427.2	rs1801725_T	NA	0.025667	0.0338417	1.026	0.448187	logistic	37504	5688	31816	0.0504259	0.137732	0		FALSE	FALSE	427.2	Atrial fibrillation and flutter	circulatory system	0.960153	1.09636
751.2	rs1801725_T	NA	-0.0645539	0.0852175	0.937486	0.448739	logistic	50547	623	49924	0.12301	0.137318	0		FALSE	FALSE	751.2	Congenital anomalies of urinary system	congenital anomalies	0.793279	1.10791
250.25	rs1801725_T	NA	0.0722417	0.0954406	1.07492	0.449093	logistic	40213	469	39744	0.228641	0.136921	0		FALSE	FALSE	250.25	Diabetes type 2 with peripheral circulatory disorders	endocrine/metabolic	0.891525	1.29603
742.9	rs1801725_T	NA	-0.0621015	0.0821139	0.939788	0.449479	logistic	43438	653	42785	0.418342	0.138036	0		FALSE	FALSE	742.9	Other derangement of joint	musculoskeletal	0.800079	1.10389
429.9	rs1801725_T	NA	0.0855932	0.113181	1.08936	0.449498	logistic	42759	326	42433	0.00372304	0.137304	0		FALSE	FALSE	429.9	Cardiac complications, not elsewhere classified	circulatory system	0.872632	1.35992
446	rs1801725_T	NA	-0.0737403	0.097847	0.928913	0.451072	logistic	43541	481	43060	0.209036	0.137698	0		FALSE	FALSE	446	Polyarteritis nodosa and allied conditions	circulatory system	0.766807	1.12529
411.3	rs1801725_T	NA	0.0346068	0.0460398	1.03521	0.452249	logistic	40870	2414	38456	0.0951762	0.137069	0		FALSE	FALSE	411.3	Angina pectoris	circulatory system	0.945888	1.13297
735.2	rs1801725_T	NA	0.0524404	0.0701553	1.05384	0.454767	logistic	45898	864	45034	0.0844116	0.136989	0		FALSE	FALSE	735.2	Acquired toe deformities	musculoskeletal	0.918454	1.20918
433	rs1801725_T	NA	0.0246959	0.0331283	1.025	0.455991	logistic	48777	4695	44082	0.0608306	0.137411	0		FALSE	FALSE	433	Cerebrovascular disease	circulatory system	0.960563	1.09377
427.12	rs1801725_T	NA	0.0412238	0.0553732	1.04209	0.456591	logistic	33345	1529	31816	0.160214	0.137847	0		FALSE	FALSE	427.12	Paroxysmal ventricular tachycardia	circulatory system	0.934908	1.16155
550.4	rs1801725_T	NA	0.0649289	0.0872833	1.06708	0.456945	logistic	46346	552	45794	0.518772	0.137401	0		FALSE	FALSE	550.4	Umbilical hernia	digestive	0.899293	1.26618
426.24	rs1801725_T	NA	0.0566492	0.0761689	1.05828	0.457039	logistic	32583	767	31816	0.036099	0.13794	0		FALSE	FALSE	426.24	Atrioventricular block, complete	circulatory system	0.91152	1.22868
276.1	rs1801725_T	NA	-0.0189758	0.0255479	0.981203	0.457631	logistic	42763	8770	33993	0.347786	0.137034	0		FALSE	FALSE	276.1	Electrolyte imbalance	endocrine/metabolic	0.93328	1.03159
614.32	rs1801725_T	NA	-0.161865	0.218451	0.850556	0.458714	logistic	49636	101	49535	0.276315	0.137199	0		FALSE	FALSE	614.32	Chronic inflammatory pelvic disease	genitourinary	0.554311	1.30513
327	rs1801725_T	NA	-0.0224143	0.0302741	0.977835	0.459071	logistic	44228	5447	38781	0.00869433	0.136848	0		FALSE	FALSE	327	Sleep disorders	neurological	0.921501	1.03761
579.2	rs1801725_T	NA	-0.057544	0.0777742	0.94408	0.459369	logistic	41690	759	40931	0.333501	0.136376	0		FALSE	FALSE	579.2	Splenomegaly	digestive	0.810599	1.09954
656.4	rs1801725_T	NA	-0.163586	0.221942	0.849093	0.461082	logistic	52228	109	52119	0.246405	0.137225	0		FALSE	FALSE	656.4	Hemorrhage of fetus or newborn	pregnancy complications	0.549584	1.31183
569.2	rs1801725_T	NA	-0.0460741	0.0627507	0.954971	0.462802	logistic	44749	1159	43590	0.490426	0.137132	0		FALSE	FALSE	569.2	Gastrointestinal complications	digestive	0.844454	1.07995
446.5	rs1801725_T	NA	0.137427	0.187265	1.14732	0.46303	logistic	43176	116	43060	0.207892	0.137854	0		FALSE	FALSE	446.5	Giant cell arteritis	circulatory system	0.794842	1.6561
521.1	rs1801725_T	NA	-0.0419661	0.0572658	0.958902	0.463662	logistic	49555	1358	48197	0.349213	0.137504	0		FALSE	FALSE	521.1	Dental caries	digestive	0.857094	1.0728
656.26	rs1801725_T	NA	-0.132107	0.180327	0.876247	0.463804	logistic	52299	180	52119	0.229559	0.13723	0		FALSE	FALSE	656.26	Transitory tachypnea or apnea of newborn	pregnancy complications	0.615359	1.24774
174.2	rs1801725_T	NA	-0.0971981	0.133072	0.907376	0.465134	logistic	47134	260	46874	0.18219	0.137639	0		FALSE	FALSE	174.2	Breast cancer [male]	neoplasms	0.69906	1.17777
519.2	rs1801725_T	NA	-0.145628	0.19945	0.86448	0.465301	logistic	47746	121	47625	0.443292	0.137771	0		FALSE	FALSE	519.2	Respiratory complications	respiratory	0.584762	1.278
440	rs1801725_T	NA	0.0398563	0.0547058	1.04066	0.466273	logistic	44628	1568	43060	0.169365	0.137795	0		FALSE	FALSE	440	Atherosclerosis	circulatory system	0.934852	1.15845
362.23	rs1801725_T	NA	-0.0902832	0.12401	0.913672	0.466595	logistic	47450	299	47151	0.163558	0.13667	0		FALSE	FALSE	362.23	Cystoid macular degeneration of retina	sense organs	0.716524	1.16506
331.9	rs1801725_T	NA	0.0954698	0.132052	1.10018	0.469698	logistic	40171	231	39940	0.319364	0.137836	0		FALSE	FALSE	331.9	Cerebral degeneration, unspecified	neurological	0.849292	1.42517
710.1	rs1801725_T	NA	-0.0517162	0.0716441	0.949598	0.470387	logistic	43451	902	42549	0.339467	0.137304	0		FALSE	FALSE	710.1	Osteomyelitis	musculoskeletal	0.825192	1.09276
740.12	rs1801725_T	NA	-0.12301	0.170429	0.884255	0.470439	logistic	39317	162	39155	0.218681	0.137981	0		FALSE	FALSE	740.12	Osteoarthrosis, localized, secondary	musculoskeletal	0.633148	1.23495
513.31	rs1801725_T	NA	-0.125354	0.173991	0.882185	0.471242	logistic	49309	159	49150	0.00278821	0.137267	0		FALSE	FALSE	513.31	Apnea	respiratory	0.627271	1.24069
305.2	rs1801725_T	NA	0.0745765	0.103557	1.07743	0.471435	logistic	30481	389	30092	0.62152	0.134313	0		FALSE	FALSE	305.2	Eating disorder	mental disorders	0.879505	1.31989
619.4	rs1801725_T	NA	0.0662479	0.092367	1.06849	0.473236	logistic	50303	477	49826	0.334309	0.137387	0		FALSE	FALSE	619.4	Noninflammatory disorders of vagina	genitourinary	0.891552	1.28055
574.11	rs1801725_T	NA	-0.126703	0.176995	0.880996	0.474081	logistic	48448	148	48300	0.143701	0.137632	0		FALSE	FALSE	574.11	Cholelithiasis with acute cholecystitis	digestive	0.622749	1.24634
145	rs1801725_T	NA	-0.0660432	0.0923284	0.93609	0.474419	logistic	52460	541	51919	0.21035	0.13739	0		FALSE	FALSE	145	Cancer of mouth	neoplasms	0.781135	1.12178
752.1	rs1801725_T	NA	-0.10942	0.153098	0.896354	0.474789	logistic	52192	203	51989	0.230782	0.137234	0		FALSE	FALSE	752.1	Neural tube defects	congenital anomalies	0.663987	1.21004
145.2	rs1801725_T	NA	-0.0888779	0.124645	0.914957	0.475817	logistic	52218	299	51919	0.150896	0.137424	0		FALSE	FALSE	145.2	Cancer of tongue	neoplasms	0.716639	1.16816
345.1	rs1801725_T	NA	-0.0401988	0.0565376	0.960598	0.477078	logistic	41411	1471	39940	0.176636	0.13756	0		FALSE	FALSE	345.1	Epilepsy	neurological	0.859837	1.07317
193	rs1801725_T	NA	-0.063831	0.0902118	0.938164	0.479214	logistic	52250	557	51693	0.215701	0.13733	0		FALSE	FALSE	193	Thyroid cancer	neoplasms	0.78612	1.11961
772.2	rs1801725_T	NA	-0.038979	0.0551193	0.961771	0.479458	logistic	46953	1477	45476	0.187109	0.137063	0		FALSE	FALSE	772.2	Spasm of muscle	symptoms	0.863283	1.0715
149	rs1801725_T	NA	-0.0530063	0.075126	0.948374	0.480459	logistic	52738	819	51919	0.203672	0.137358	0		FALSE	FALSE	149	Cancer of larynx, pharynx, nasal cavities	neoplasms	0.818523	1.09882
440.2	rs1801725_T	NA	0.0518001	0.0734317	1.05317	0.48055	logistic	43886	826	43060	0.147311	0.137823	0		FALSE	FALSE	440.2	Atherosclerosis of the extremities	circulatory system	0.91199	1.21619
276.11	rs1801725_T	NA	-0.0641182	0.0909257	0.937894	0.480704	logistic	34553	560	33993	0.272529	0.137861	0		FALSE	FALSE	276.11	Hyperosmolality and/or hypernatremia	endocrine/metabolic	0.784795	1.12086
224.1	rs1801725_T	NA	-0.123035	0.174599	0.884233	0.481015	logistic	51826	152	51674	0.029988	0.137653	0		FALSE	FALSE	224.1	Benign neoplasm of eye, uveal	neoplasms	0.627979	1.24505
41.4	rs1801725_T	NA	-0.0451353	0.0644755	0.955868	0.483904	logistic	45156	1093	44063	0.119048	0.1377	0		FALSE	FALSE	41.4	E. coli	infectious diseases	0.842394	1.08463
521	rs1801725_T	NA	-0.0396961	0.0568876	0.961081	0.485303	logistic	49572	1375	48197	0.331768	0.137507	0		FALSE	FALSE	521	Diseases of hard tissues of teeth	digestive	0.859679	1.07444
977	rs1801725_T	NA	-0.0387655	0.0558299	0.961976	0.487462	logistic	41291	1488	39803	0.515433	0.137161	0		FALSE	FALSE	977	Personal history of allergy to medicinal agents	injuries & poisonings	0.862265	1.07322
528.11	rs1801725_T	NA	0.115092	0.16705	1.12198	0.490844	logistic	49668	141	49527	0.20478	0.137634	0		FALSE	FALSE	528.11	Stomatitis and mucositis (ulcerative)	digestive	0.808701	1.55661
8.52	rs1801725_T	NA	-0.0594865	0.086446	0.942248	0.491368	logistic	51376	606	50770	0.14185	0.137321	0		FALSE	FALSE	8.52	Intestinal infection due to C. difficile	infectious diseases	0.795392	1.11622
8.6	rs1801725_T	NA	0.0848976	0.123522	1.08861	0.491891	logistic	51027	257	50770	0.2293	0.137506	0		FALSE	FALSE	8.6	Viral Enteritis	infectious diseases	0.854528	1.3868
425.2	rs1801725_T	NA	0.0489371	0.0712784	1.05015	0.492359	logistic	48942	854	48088	0.392615	0.137213	0		FALSE	FALSE	425.2	Secondary/extrinsic cardiomyopathies	circulatory system	0.913229	1.20761
599.3	rs1801725_T	NA	0.0264821	0.0386078	1.02684	0.492759	logistic	39967	3100	36867	0.208194	0.137238	0		FALSE	FALSE	599.3	Dysuria	genitourinary	0.952001	1.10755
805	rs1801725_T	NA	0.040511	0.0591026	1.04134	0.493069	logistic	43366	1253	42113	0.316428	0.137262	0		FALSE	FALSE	805	Fracture of vertebral column without mention of spinal cord injury	injuries & poisonings	0.927437	1.16924
535.2	rs1801725_T	NA	-0.068347	0.0999388	0.933936	0.494046	logistic	45591	452	45139	0.159284	0.13711	0		FALSE	FALSE	535.2	Atrophic gastritis	digestive	0.767799	1.13602
191.1	rs1801725_T	NA	0.0653985	0.0956832	1.06758	0.494297	logistic	52130	456	51674	0.172823	0.137733	0		FALSE	FALSE	191.1	Cancer of brain and nervous system	neoplasms	0.885024	1.2878
611	rs1801725_T	NA	-0.0291239	0.0427547	0.971296	0.495754	logistic	49355	2656	46699	0.128123	0.137362	0		FALSE	FALSE	611	Abnormal findings on mammogram or breast exam	genitourinary	0.893219	1.0562
800.4	rs1801725_T	NA	0.0825182	0.121179	1.08602	0.495897	logistic	42394	281	42113	0.331565	0.137236	0		FALSE	FALSE	800.4	Fracture of patella	injuries & poisonings	0.856421	1.37717
185	rs1801725_T	NA	0.0421242	0.0619644	1.04302	0.496623	logistic	48574	1415	47159	0.0778373	0.136462	0		FALSE	FALSE	185	Cancer of prostate	neoplasms	0.923739	1.17771
289.8	rs1801725_T	NA	0.0818032	0.120766	1.08524	0.498172	logistic	39353	284	39069	0.386107	0.137207	0		FALSE	FALSE	289.8	Polycythemia, secondary	hematopoietic	0.856502	1.37507
750.2	rs1801725_T	NA	0.0831267	0.122838	1.08668	0.498584	logistic	50205	281	49924	0.187829	0.137437	0		FALSE	FALSE	750.2	Lower gastrointestinal congenital anomalies	congenital anomalies	0.854161	1.38249
946	rs1801725_T	NA	-0.104161	0.154213	0.90108	0.499399	logistic	40467	192	40275	0.409632	0.137025	0		FALSE	FALSE	946	Anaphylactic shock NOS	injuries & poisonings	0.666031	1.21908
204.22	rs1801725_T	NA	-0.097728	0.144846	0.906896	0.499866	logistic	51564	222	51342	0.105641	0.137266	0		FALSE	FALSE	204.22	Myeloid leukemia, chronic	neoplasms	0.68275	1.20463
508	rs1801725_T	NA	0.0182042	0.0270184	1.01837	0.500459	logistic	44685	7522	37163	0.241779	0.136589	0		FALSE	FALSE	508	Pulmonary collapse; interstitial and compensatory emphysema	respiratory	0.965845	1.07375
540	rs1801725_T	NA	-0.0736961	0.109502	0.928954	0.500941	logistic	53321	377	52944	0.22857	0.137216	0		FALSE	FALSE	540	Appendiceal conditions	digestive	0.749521	1.15134
426.23	rs1801725_T	NA	0.0858924	0.127798	1.08969	0.501522	logistic	32069	253	31816	0.075812	0.137921	0		FALSE	FALSE	426.23	Second degree AV block	circulatory system	0.848241	1.39986
801	rs1801725_T	NA	-0.0370095	0.0551207	0.963667	0.50195	logistic	43614	1501	42113	0.424631	0.13702	0		FALSE	FALSE	801	Fracture of ankle and foot	injuries & poisonings	0.864982	1.07361
323.8	rs1801725_T	NA	0.123723	0.185265	1.1317	0.504252	logistic	52596	113	52483	0.211908	0.137425	0		FALSE	FALSE	323.8	Encephalitis, non-infectious	neurological	0.787103	1.62717
386.9	rs1801725_T	NA	-0.0223073	0.0334283	0.97794	0.504569	logistic	48204	4414	43790	0.172877	0.137146	0		FALSE	FALSE	386.9	Dizziness and giddiness (Light-headedness and vertigo)	sense organs	0.915919	1.04416
740	rs1801725_T	NA	-0.0178715	0.0267827	0.982287	0.504594	logistic	47856	8701	39155	0.0613658	0.137517	0		FALSE	FALSE	740	Osteoarthrosis	musculoskeletal	0.932053	1.03523
455	rs1801725_T	NA	-0.0413633	0.0620069	0.959481	0.504724	logistic	40463	1176	39287	0.0137272	0.136273	0		FALSE	FALSE	455	Hemorrhoids	circulatory system	0.849679	1.08347
695.41	rs1801725_T	NA	-0.10917	0.163976	0.896578	0.505559	logistic	42898	173	42725	0.182055	0.137722	0		FALSE	FALSE	695.41	Cutaneous lupus erythematosus	dermatologic	0.650144	1.23642
159	rs1801725_T	NA	0.0565797	0.0849963	1.05821	0.50562	logistic	48179	582	47597	0.0923066	0.136979	0		FALSE	FALSE	159	Malignant neoplasm of other and ill-defined sites within the digestive organs and peritoneum	neoplasms	0.895823	1.25004
562	rs1801725_T	NA	0.0273478	0.0412664	1.02773	0.507513	logistic	37058	2879	34179	0.205312	0.136543	0		FALSE	FALSE	562	Diverticulosis and diverticulitis	digestive	0.947873	1.1143
292.1	rs1801725_T	NA	-0.0417214	0.0630753	0.959137	0.508322	logistic	43072	1143	41929	0.297428	0.137607	0		FALSE	FALSE	292.1	Aphasia/speech disturbance	mental disorders	0.847598	1.08535
592.13	rs1801725_T	NA	0.0956742	0.144772	1.1004	0.508701	logistic	37396	194	37202	0.358715	0.137956	0		FALSE	FALSE	592.13	Chronic interstitial cystitis	genitourinary	0.828549	1.46145
530.5	rs1801725_T	NA	-0.10227	0.155369	0.902786	0.510384	logistic	31512	197	31315	0.160592	0.137725	0		FALSE	FALSE	530.5	Disorders of esophageal motility	digestive	0.665782	1.22416
315.2	rs1801725_T	NA	0.0612147	0.0930207	1.06313	0.510489	logistic	49467	537	48930	0.0124687	0.137071	0		FALSE	FALSE	315.2	Speech and language disorder	mental disorders	0.88594	1.27575
379.9	rs1801725_T	NA	0.0886136	0.135102	1.09266	0.511887	logistic	44921	218	44703	0.630437	0.136206	0		FALSE	FALSE	379.9	Pain, swelling or discharge of eye	sense organs	0.838462	1.42392
368.9	rs1801725_T	NA	0.0646837	0.0991377	1.06682	0.514102	logistic	48940	415	48525	0.410613	0.137566	0		FALSE	FALSE	368.9	Subjective visual disturbances	sense organs	0.878424	1.29563
345	rs1801725_T	NA	-0.0255222	0.0391213	0.974801	0.514151	logistic	43112	3172	39940	0.0364079	0.137398	0		FALSE	FALSE	345	Epilepsy, recurrent seizures, convulsions	neurological	0.902849	1.05249
260.6	rs1801725_T	NA	-0.0523197	0.0802359	0.949025	0.514354	logistic	37609	702	36907	0.152158	0.136856	0		FALSE	FALSE	260.6	Anorexia	endocrine/metabolic	0.810923	1.11065
250.21	rs1801725_T	NA	0.120009	0.184136	1.12751	0.514568	logistic	39863	119	39744	0.333486	0.136906	0		FALSE	FALSE	250.21	Type 2 diabetes with ketoacidosis	endocrine/metabolic	0.785922	1.61756
735.21	rs1801725_T	NA	0.0528499	0.0813229	1.05427	0.515772	logistic	45678	644	45034	0.0732791	0.136948	0		FALSE	FALSE	735.21	Hammer toe (acquired)	musculoskeletal	0.898936	1.23645
381.11	rs1801725_T	NA	0.0347006	0.0534967	1.03531	0.516565	logistic	46394	1586	44808	0.0838369	0.136914	0		FALSE	FALSE	381.11	Suppurative and unspecified otitis media	sense organs	0.932251	1.14976
174.11	rs1801725_T	NA	0.0300795	0.0464472	1.03054	0.51724	logistic	49069	2195	46874	0.0901906	0.137816	0		FALSE	FALSE	174.11	Malignant neoplasm of female breast	neoplasms	0.940864	1.12876
535.9	rs1801725_T	NA	-0.0802732	0.124208	0.922864	0.518097	logistic	45437	298	45139	0.097096	0.137102	0		FALSE	FALSE	535.9	Gastritis and duodenitis, NOS	digestive	0.723453	1.17724
70.9	rs1801725_T	NA	0.0689818	0.106803	1.07142	0.518359	logistic	41909	361	41548	0.26319	0.136522	0		FALSE	FALSE	70.9	Hepatitis NOS	infectious diseases	0.869052	1.3209
656	rs1801725_T	NA	-0.0543051	0.0844217	0.947143	0.520055	logistic	52955	836	52119	0.19697	0.137267	0		FALSE	FALSE	656	Other perinatal conditions of fetus or newborn	pregnancy complications	0.802702	1.11758
532	rs1801725_T	NA	-0.0216927	0.0340056	0.978541	0.523529	logistic	35681	4366	31315	0.194028	0.137286	0		FALSE	FALSE	532	Dysphagia	digestive	0.915446	1.04598
579.8	rs1801725_T	NA	0.109258	0.171618	1.11545	0.524361	logistic	41065	134	40931	0.35025	0.136564	0		FALSE	FALSE	579.8	Nonspecific abnormal findings in stool contents	digestive	0.796831	1.56147
478	rs1801725_T	NA	0.0634951	0.0999059	1.06555	0.525071	logistic	34474	413	34061	0.0695314	0.135943	0		FALSE	FALSE	478	Throat pain	respiratory	0.87606	1.29604
427.11	rs1801725_T	NA	0.0388738	0.0613793	1.03964	0.526513	logistic	32984	1168	31816	0.129295	0.137931	0		FALSE	FALSE	427.11	Paroxysmal supraventricular tachycardia	circulatory system	0.921798	1.17255
255	rs1801725_T	NA	0.0400524	0.0635065	1.04087	0.528249	logistic	46136	1060	45076	0.435141	0.137691	0		FALSE	FALSE	255	Disorders of adrenal glands	endocrine/metabolic	0.919045	1.17883
558	rs1801725_T	NA	-0.0286982	0.0455165	0.97171	0.528367	logistic	36420	2241	34179	0.349567	0.136258	0		FALSE	FALSE	558	Noninfectious gastroenteritis	digestive	0.888776	1.06238
401.1	rs1801725_T	NA	0.014317	0.0227281	1.01442	0.528744	logistic	49086	23376	25710	0.450328	0.137626	0		FALSE	FALSE	401.1	Essential hypertension	circulatory system	0.970222	1.06063
381	rs1801725_T	NA	-0.0239724	0.0381121	0.976313	0.529351	logistic	48036	3228	44808	0.164319	0.136679	0		FALSE	FALSE	381	Otitis media and Eustachian tube disorders	sense organs	0.90604	1.05204
337	rs1801725_T	NA	-0.0695356	0.110775	0.932827	0.530187	logistic	40311	371	39940	0.351879	0.13768	0		FALSE	FALSE	337	Disorders of the autonomic nervous system	neurological	0.750771	1.15903
303	rs1801725_T	NA	-0.0691452	0.110339	0.933191	0.530883	logistic	30478	386	30092	0.6392	0.134031	0		FALSE	FALSE	303	Psychogenic and somatoform disorders	mental disorders	0.751706	1.15849
572	rs1801725_T	NA	-0.0321115	0.0513027	0.968399	0.531366	logistic	44337	1751	42586	0.0282912	0.136895	0		FALSE	FALSE	572	Ascites (non malignant)	digestive	0.875759	1.07084
426.31	rs1801725_T	NA	-0.0744668	0.119007	0.928238	0.53149	logistic	32145	329	31816	0.147544	0.137751	0		FALSE	FALSE	426.31	Right bundle branch block	circulatory system	0.73512	1.17209
720	rs1801725_T	NA	0.0268026	0.0429248	1.02716	0.532361	logistic	43077	2577	40500	0.0793437	0.136569	0		FALSE	FALSE	720	Spinal stenosis	musculoskeletal	0.944282	1.11732
742	rs1801725_T	NA	-0.0464037	0.0744555	0.954656	0.533126	logistic	43576	791	42785	0.465183	0.138046	0		FALSE	FALSE	742	Derangement of joint, non-traumatic	musculoskeletal	0.825029	1.10465
264.1	rs1801725_T	NA	-0.059092	0.0949912	0.94262	0.53389	logistic	37456	549	36907	0.383977	0.136947	0		FALSE	FALSE	264.1	Short stature	endocrine/metabolic	0.78249	1.13552
191	rs1801725_T	NA	0.0520896	0.0837442	1.05347	0.533937	logistic	52276	602	51674	0.193745	0.137731	0		FALSE	FALSE	191	Manlignant and unknown neoplasms of brain and nervous system	neoplasms	0.894	1.24139
714	rs1801725_T	NA	0.027547	0.0444052	1.02793	0.535025	logistic	46101	2265	43836	0.135273	0.137741	0		FALSE	FALSE	714	Rheumatoid arthritis and other inflammatory polyarthropathies	musculoskeletal	0.942247	1.1214
149.4	rs1801725_T	NA	-0.081134	0.13086	0.92207	0.535254	logistic	52191	272	51919	0.22389	0.137428	0		FALSE	FALSE	149.4	Cancer of larynx	neoplasms	0.713467	1.19166
345.12	rs1801725_T	NA	-0.0416083	0.0675162	0.959245	0.537716	logistic	40954	1014	39940	0.241559	0.137618	0		FALSE	FALSE	345.12	Partial epilepsy	neurological	0.840347	1.09497
681.6	rs1801725_T	NA	0.0668978	0.108648	1.06919	0.538073	logistic	43036	354	42682	0.201716	0.136363	0		FALSE	FALSE	681.6	Cellulitis and abscess of foot, toe	dermatologic	0.864112	1.32293
593	rs1801725_T	NA	-0.0254423	0.0413584	0.974879	0.538445	logistic	39959	2757	37202	0.334507	0.137754	0		FALSE	FALSE	593	Hematuria	genitourinary	0.898971	1.0572
695	rs1801725_T	NA	-0.0274921	0.044791	0.972882	0.539357	logistic	46238	2298	43940	0.231203	0.137603	0		FALSE	FALSE	695	Erythematous conditions	dermatologic	0.891114	1.06215
473.4	rs1801725_T	NA	0.034662	0.0568327	1.03527	0.541931	logistic	35422	1361	34061	0.105814	0.135989	0		FALSE	FALSE	473.4	Voice disturbance	respiratory	0.92614	1.15726
70.4	rs1801725_T	NA	-0.0772374	0.126972	0.92567	0.542986	logistic	41834	286	41548	0.196832	0.136372	0		FALSE	FALSE	70.4	Chronic hepatitis	infectious diseases	0.721731	1.18724
627	rs1801725_T	NA	-0.0228893	0.0376378	0.977371	0.54309	logistic	46083	3859	42224	0.0836368	0.137296	0		FALSE	FALSE	627	Menopausal and postmenopausal disorders	genitourinary	0.907865	1.0522
395.4	rs1801725_T	NA	-0.0877468	0.144556	0.915993	0.543846	logistic	42572	220	42352	0.421096	0.13799	0		FALSE	FALSE	395.4	Nonrheumatic pulmonary valve disorders	circulatory system	0.689991	1.21602
585.1	rs1801725_T	NA	0.0181427	0.0299206	1.01831	0.544276	logistic	45184	5890	39294	0.471973	0.137228	0		FALSE	FALSE	585.1	Acute renal failure	genitourinary	0.960307	1.07981
747.11	rs1801725_T	NA	0.0357926	0.0591046	1.03644	0.544794	logistic	50901	1265	49636	0.34418	0.137542	0		FALSE	FALSE	747.11	Cardiac shunt/ heart septal defect	congenital anomalies	0.923068	1.16374
279.7	rs1801725_T	NA	-0.0678492	0.112111	0.934401	0.545047	logistic	49132	361	48771	0.622347	0.137222	0		FALSE	FALSE	279.7	Other immunological findings	endocrine/metabolic	0.750072	1.16403
807	rs1801725_T	NA	-0.0577291	0.0955205	0.943906	0.545602	logistic	42621	508	42113	0.507372	0.137069	0		FALSE	FALSE	807	Fracture of ribs	injuries & poisonings	0.782744	1.13825
722	rs1801725_T	NA	0.02042	0.0338676	1.02063	0.546552	logistic	44784	4284	40500	0.0793254	0.136589	0		FALSE	FALSE	722	Intervertebral disc disorders	musculoskeletal	0.95508	1.09068
327.32	rs1801725_T	NA	0.0191675	0.0317907	1.01935	0.546557	logistic	43596	4815	38781	0.58561	0.137329	0		FALSE	FALSE	327.32	Obstructive sleep apnea	neurological	0.957775	1.08489
594	rs1801725_T	NA	-0.0261298	0.0433448	0.974209	0.546618	logistic	50608	2442	48166	0.238129	0.137231	0		FALSE	FALSE	594	Urinary calculus	genitourinary	0.894862	1.06059
364.1	rs1801725_T	NA	0.0886069	0.147017	1.09265	0.54671	logistic	47795	185	47610	0.0914489	0.136845	0		FALSE	FALSE	364.1	Corneal opacity	sense organs	0.819102	1.45756
377.3	rs1801725_T	NA	0.0829129	0.137698	1.08645	0.547084	logistic	44918	215	44703	0.644207	0.136181	0		FALSE	FALSE	377.3	Optic neuritis/neuropathy	sense organs	0.829464	1.42305
939	rs1801725_T	NA	-0.0249024	0.0414114	0.975405	0.547613	logistic	42952	2677	40275	0.585633	0.137072	0		FALSE	FALSE	939	Atopic/contact dermatitis due to other or unspecified	dermatologic	0.899363	1.05788
536.7	rs1801725_T	NA	0.0616427	0.102712	1.06358	0.548406	logistic	45539	400	45139	0.0432334	0.137212	0		FALSE	FALSE	536.7	Complications of gastrostomy, colostomy and enterostomy	digestive	0.869643	1.30077
290.13	rs1801725_T	NA	0.0934088	0.155732	1.09791	0.548636	logistic	42112	183	41929	0.164885	0.137823	0		FALSE	FALSE	290.13	Senile dementia	mental disorders	0.809106	1.4898
527.2	rs1801725_T	NA	0.102002	0.170186	1.10739	0.548935	logistic	49666	139	49527	0.22696	0.137619	0		FALSE	FALSE	527.2	Sialoadenitis	digestive	0.793293	1.54584
155.1	rs1801725_T	NA	0.0671028	0.112064	1.06941	0.549313	logistic	47928	331	47597	0.126264	0.136966	0		FALSE	FALSE	155.1	Malignant neoplasm of liver, primary	neoplasms	0.858522	1.33209
366	rs1801725_T	NA	0.0188594	0.031551	1.01904	0.550011	logistic	51651	5312	46339	0.168092	0.136948	0		FALSE	FALSE	366	Cataract	sense organs	0.95793	1.08404
610.1	rs1801725_T	NA	-0.0401945	0.0673624	0.960603	0.550714	logistic	47704	1005	46699	0.153024	0.137431	0		FALSE	FALSE	610.1	Cystic mastopathy	genitourinary	0.84179	1.09618
362.29	rs1801725_T	NA	0.0629683	0.105572	1.06499	0.550874	logistic	47542	391	47151	0.0509497	0.136795	0		FALSE	FALSE	362.29	Macular degeneration (senile) of retina NOS	sense organs	0.865929	1.30982
710	rs1801725_T	NA	-0.0383613	0.0644095	0.962365	0.551452	logistic	43647	1098	42549	0.363921	0.13734	0		FALSE	FALSE	710	Osteomyelitis, periostitis, and other infections involving bone	musculoskeletal	0.84823	1.09186
871	rs1801725_T	NA	-0.035575	0.059778	0.96505	0.551764	logistic	47601	1267	46334	0.149984	0.137035	0		FALSE	FALSE	871	Open wounds of extremities	injuries & poisonings	0.858353	1.08501
306	rs1801725_T	NA	0.0309468	0.0520075	1.03143	0.551812	logistic	31767	1675	30092	0.438004	0.134306	0		FALSE	FALSE	306	Other mental disorder	mental disorders	0.931473	1.14211
760	rs1801725_T	NA	0.0139879	0.0236128	1.01409	0.553594	logistic	46613	10084	36529	0.0101283	0.137687	0		FALSE	FALSE	760	Back pain	symptoms	0.968223	1.06212
720.1	rs1801725_T	NA	0.0290404	0.0490372	1.02947	0.553709	logistic	42440	1940	40500	0.0370228	0.13651	0		FALSE	FALSE	720.1	Spinal stenosis of lumbar region	musculoskeletal	0.935127	1.13332
569	rs1801725_T	NA	-0.0259988	0.0439934	0.974336	0.55454	logistic	45966	2376	43590	0.532305	0.137134	0		FALSE	FALSE	569	Other disorders of intestine	digestive	0.893842	1.06208
371	rs1801725_T	NA	-0.0279154	0.0472451	0.972471	0.554612	logistic	46586	2053	44533	0.137899	0.136296	0		FALSE	FALSE	371	Inflammation of the eye	sense organs	0.886463	1.06682
415.2	rs1801725_T	NA	-0.0302148	0.0512587	0.970237	0.555556	logistic	44978	1781	43197	0.116517	0.137445	0		FALSE	FALSE	415.2	Chronic pulmonary heart disease	circulatory system	0.877497	1.07278
269	rs1801725_T	NA	0.033168	0.0562879	1.03372	0.555689	logistic	51271	1358	49913	0.175533	0.137544	0		FALSE	FALSE	269	Proteinuria	endocrine/metabolic	0.925745	1.1543
721.2	rs1801725_T	NA	-0.0640622	0.108738	0.937947	0.555767	logistic	40882	382	40500	0.15226	0.136307	0		FALSE	FALSE	721.2	Spondylosis with myelopathy	musculoskeletal	0.757911	1.16075
293	rs1801725_T	NA	-0.0933014	0.158483	0.910919	0.556051	logistic	49687	186	49501	0.116255	0.136505	0		FALSE	FALSE	293	Symptoms involving head and neck	mental disorders	0.667693	1.24275
755.61	rs1801725_T	NA	-0.0946916	0.160866	0.909653	0.556105	logistic	51549	181	51368	0.218033	0.137277	0		FALSE	FALSE	755.61	Congenital hip dysplasia and deformity	congenital anomalies	0.663658	1.24683
428.4	rs1801725_T	NA	-0.0290644	0.0495044	0.971354	0.557132	logistic	44401	1968	42433	0.180869	0.136945	0		FALSE	FALSE	428.4	Heart failure with preserved EF [Diastolic heart failure]	circulatory system	0.881533	1.07033
681	rs1801725_T	NA	0.0191006	0.0326431	1.01928	0.558457	logistic	47107	4425	42682	0.294879	0.136498	0		FALSE	FALSE	681	Superficial cellulitis and abscess	dermatologic	0.956112	1.08663
348.2	rs1801725_T	NA	-0.0435002	0.074398	0.957432	0.558752	logistic	40762	822	39940	0.231214	0.137616	0		FALSE	FALSE	348.2	Cerebral edema and compression of brain	neurological	0.827521	1.10774
364.5	rs1801725_T	NA	-0.100103	0.171317	0.904744	0.559008	logistic	47768	158	47610	0.108293	0.136765	0		FALSE	FALSE	364.5	Corneal dystrophy	sense organs	0.646693	1.26577
457.3	rs1801725_T	NA	0.0353304	0.0605308	1.03596	0.559438	logistic	40502	1215	39287	0.0229462	0.136413	0		FALSE	FALSE	457.3	Encounter for long-term (current) use of aspirin	circulatory system	0.920066	1.16646
555	rs1801725_T	NA	0.0269457	0.0462219	1.02731	0.559918	logistic	36275	2096	34179	0.257318	0.136651	0		FALSE	FALSE	555	Inflammatory bowel disease and other gastroenteritis and colitis	digestive	0.938334	1.12473
704	rs1801725_T	NA	0.0368592	0.0632328	1.03755	0.559952	logistic	49728	1041	48687	0.110062	0.137096	0		FALSE	FALSE	704	Diseases of hair and hair follicles	dermatologic	0.916606	1.17444
803.1	rs1801725_T	NA	0.0500436	0.086162	1.05132	0.56137	logistic	42681	568	42113	0.433285	0.137251	0		FALSE	FALSE	803.1	Fracture of humerus	injuries & poisonings	0.887955	1.24473
747.13	rs1801725_T	NA	0.0513853	0.088922	1.05273	0.563353	logistic	50212	576	49636	0.165544	0.137517	0		FALSE	FALSE	747.13	Congenital anomalies of great vessels	congenital anomalies	0.88435	1.25317
840.2	rs1801725_T	NA	0.0510547	0.0883518	1.05238	0.56336	logistic	45628	540	45088	0.225798	0.136747	0		FALSE	FALSE	840.2	Rotator cuff (capsule) sprain	injuries & poisonings	0.885047	1.25135
443	rs1801725_T	NA	0.0262632	0.0455046	1.02661	0.563834	logistic	45337	2277	43060	0.0689628	0.137823	0		FALSE	FALSE	443	Peripheral vascular disease	circulatory system	0.939013	1.12238
242.2	rs1801725_T	NA	-0.1147	0.199111	0.891634	0.564575	logistic	41200	120	41080	0.357127	0.137342	0		FALSE	FALSE	242.2	Toxic multinodular goiter	endocrine/metabolic	0.603531	1.31727
110.11	rs1801725_T	NA	0.0305922	0.0532665	1.03106	0.565749	logistic	46341	1549	44792	0.109182	0.137136	0		FALSE	FALSE	110.11	Dermatophytosis of nail	infectious diseases	0.928848	1.14453
401	rs1801725_T	NA	0.0129627	0.0225997	1.01305	0.566253	logistic	49379	23669	25710	0.384204	0.137548	0		FALSE	FALSE	401	Hypertension	circulatory system	0.969153	1.05893
286.9	rs1801725_T	NA	-0.0962702	0.167985	0.908219	0.566585	logistic	41168	167	41001	0.0562291	0.137267	0		FALSE	FALSE	286.9	Abnormal coagulation profile	hematopoietic	0.653429	1.26236
930	rs1801725_T	NA	0.0514799	0.0899175	1.05283	0.566967	logistic	40794	519	40275	0.424041	0.137153	0		FALSE	FALSE	930	Allergic reaction to food	injuries & poisonings	0.88271	1.25573
272.13	rs1801725_T	NA	0.0157621	0.0275478	1.01589	0.567204	logistic	40977	9673	31304	0.57394	0.136455	0		FALSE	FALSE	272.13	Mixed hyperlipidemia	endocrine/metabolic	0.96249	1.07225
427	rs1801725_T	NA	0.0124894	0.0218603	1.01257	0.567778	logistic	46046	14230	31816	0.0189883	0.137645	0		FALSE	FALSE	427	Cardiac dysrhythmias	circulatory system	0.970099	1.0569
594.1	rs1801725_T	NA	-0.0262514	0.0460326	0.97409	0.568489	logistic	50316	2150	48166	0.203979	0.137253	0		FALSE	FALSE	594.1	Calculus of kidney	genitourinary	0.890052	1.06606
740.9	rs1801725_T	NA	-0.0187692	0.0329138	0.981406	0.568506	logistic	44335	5180	39155	0.152422	0.137713	0		FALSE	FALSE	740.9	Osteoarthrosis NOS	musculoskeletal	0.920093	1.0468
41.8	rs1801725_T	NA	0.108856	0.191644	1.115	0.570028	logistic	44164	101	44063	0.0893774	0.137929	0		FALSE	FALSE	41.8	H. pylori	infectious diseases	0.765851	1.62333
575.1	rs1801725_T	NA	0.0692133	0.122115	1.07166	0.570859	logistic	48578	278	48300	0.216378	0.137706	0		FALSE	FALSE	575.1	Cholangitis	digestive	0.843553	1.36146
571.51	rs1801725_T	NA	-0.0301536	0.0532922	0.970297	0.571519	logistic	44220	1634	42586	0.141917	0.136884	0		FALSE	FALSE	571.51	Cirrhosis of liver without mention of alcohol	digestive	0.87406	1.07713
535.8	rs1801725_T	NA	0.0573811	0.101441	1.05906	0.571626	logistic	45539	400	45139	0.150079	0.137245	0		FALSE	FALSE	535.8	Other specified gastritis	digestive	0.868104	1.29202
447.7	rs1801725_T	NA	-0.0633976	0.112468	0.93857	0.572963	logistic	43421	361	43060	0.155342	0.137744	0		FALSE	FALSE	447.7	Aortic ectasia	circulatory system	0.75289	1.17004
362.3	rs1801725_T	NA	-0.0655164	0.116269	0.936584	0.5731	logistic	47482	331	47151	0.0951952	0.136683	0		FALSE	FALSE	362.3	Other nondiabetic retinopathy	sense organs	0.745722	1.1763
444	rs1801725_T	NA	-0.060986	0.108578	0.940836	0.574336	logistic	43448	388	43060	0.133569	0.137728	0		FALSE	FALSE	444	Arterial embolism and thrombosis	circulatory system	0.760484	1.16396
715.1	rs1801725_T	NA	-0.0492859	0.0881533	0.951909	0.576098	logistic	44412	576	43836	0.198188	0.137587	0		FALSE	FALSE	715.1	Sacroiliitis NEC	musculoskeletal	0.800862	1.13144
709.5	rs1801725_T	NA	-0.111255	0.199361	0.894711	0.576804	logistic	43292	118	43174	0.15763	0.138039	0		FALSE	FALSE	709.5	Dermatomyositis	dermatologic	0.605318	1.32246
681.3	rs1801725_T	NA	-0.0458981	0.0823414	0.955139	0.577246	logistic	43347	665	42682	0.046095	0.136226	0		FALSE	FALSE	681.3	Cellulitis and abscess of arm/hand	dermatologic	0.812786	1.12242
274.2	rs1801725_T	NA	-0.108107	0.193977	0.897532	0.577311	logistic	50443	124	50319	0.120884	0.137165	0		FALSE	FALSE	274.2	Crystal arthropathies	endocrine/metabolic	0.613667	1.3127
728	rs1801725_T	NA	0.0804882	0.144551	1.08382	0.577653	logistic	38041	194	37847	0.0208897	0.137155	0		FALSE	FALSE	728	Disorders of muscle, ligament, and fascia	musculoskeletal	0.816416	1.4388
381.1	rs1801725_T	NA	0.02673	0.0481485	1.02709	0.578787	logistic	46765	1957	44808	0.0612487	0.13694	0		FALSE	FALSE	381.1	Otitis media	sense organs	0.934596	1.12874
283	rs1801725_T	NA	-0.0958612	0.172726	0.90859	0.578901	logistic	34251	154	34097	0.155316	0.137792	0		FALSE	FALSE	283	Acquired hemolytic anemias	hematopoietic	0.647651	1.27466
41.2	rs1801725_T	NA	0.0350653	0.063531	1.03569	0.58099	logistic	45123	1060	44063	0.114569	0.137945	0		FALSE	FALSE	41.2	Streptococcus infection	infectious diseases	0.914429	1.17303
611.1	rs1801725_T	NA	-0.0331453	0.0601644	0.967398	0.581693	logistic	47978	1279	46699	0.00871462	0.137396	0		FALSE	FALSE	611.1	Abnormal mammogram	genitourinary	0.85979	1.08847
382	rs1801725_T	NA	0.0373052	0.067759	1.03801	0.581937	logistic	45720	912	44808	0.0437081	0.1368	0		FALSE	FALSE	382	Otalgia	sense organs	0.908916	1.18544
371.1	rs1801725_T	NA	-0.0703483	0.127931	0.932069	0.582394	logistic	44809	276	44533	0.0335501	0.136267	0		FALSE	FALSE	371.1	Uveitis, noninfectious or NOS	sense organs	0.725355	1.19769
285.1	rs1801725_T	NA	-0.0200108	0.0364549	0.980188	0.583061	logistic	37899	3802	34097	0.447818	0.137326	0		FALSE	FALSE	285.1	Acute posthemorrhagic anemia	hematopoietic	0.912596	1.05279
275.3	rs1801725_T	NA	-0.0335667	0.0611659	0.96699	0.583155	logistic	48502	1216	47286	0.417175	0.137376	0		FALSE	FALSE	275.3	Disorders of magnesium metabolism	endocrine/metabolic	0.857742	1.09015
416	rs1801725_T	NA	0.0192438	0.0350855	1.01943	0.583361	logistic	47139	3942	43197	0.34917	0.137689	0		FALSE	FALSE	416	Cardiomegaly	circulatory system	0.951682	1.092
430.1	rs1801725_T	NA	-0.0726195	0.132536	0.929955	0.583745	logistic	44347	265	44082	0.254418	0.137473	0		FALSE	FALSE	430.1	Subarachnoid hemorrhage	circulatory system	0.717207	1.20581
596.5	rs1801725_T	NA	-0.0322303	0.0588242	0.968284	0.583754	logistic	48568	1292	47276	0.426156	0.138136	0		FALSE	FALSE	596.5	Functional disorders of bladder	genitourinary	0.86284	1.08661
969	rs1801725_T	NA	-0.0936645	0.171078	0.910588	0.584038	logistic	39959	156	39803	0.624703	0.137366	0		FALSE	FALSE	969	Poisoning by psychotropic agents	injuries & poisonings	0.651175	1.27335
701.4	rs1801725_T	NA	0.0752934	0.137656	1.0782	0.584402	logistic	46795	208	46587	0.117179	0.137461	0		FALSE	FALSE	701.4	Keloid scar	dermatologic	0.823235	1.41213
962	rs1801725_T	NA	0.0788939	0.144412	1.08209	0.584853	logistic	40004	201	39803	0.588885	0.137424	0		FALSE	FALSE	962	Poisoning by hormones and synthetic substitutes	injuries & poisonings	0.815337	1.43612
536.8	rs1801725_T	NA	0.0441545	0.0808863	1.04514	0.585146	logistic	45773	634	45139	0.204564	0.137275	0		FALSE	FALSE	536.8	Dyspepsia and other specified disorders of function of stomach	digestive	0.891917	1.22469
244	rs1801725_T	NA	0.0145321	0.0266521	1.01464	0.585582	logistic	48627	7547	41080	0.39979	0.137526	0		FALSE	FALSE	244	Hypothyroidism	endocrine/metabolic	0.962996	1.06905
738	rs1801725_T	NA	-0.0341588	0.0628175	0.966418	0.586595	logistic	46176	1142	45034	0.132353	0.13677	0		FALSE	FALSE	738	Other acquired musculoskeletal deformity	musculoskeletal	0.854464	1.09304
394	rs1801725_T	NA	-0.0310902	0.0572907	0.969388	0.587354	logistic	43757	1405	42352	0.497256	0.137864	0		FALSE	FALSE	394	Rheumatic disease of the heart valves	circulatory system	0.866425	1.08459
743.21	rs1801725_T	NA	0.0755052	0.139213	1.07843	0.587563	logistic	43149	219	42930	0.412937	0.137211	0		FALSE	FALSE	743.21	Pathologic fracture of vertebrae	musculoskeletal	0.820901	1.41675
246.7	rs1801725_T	NA	0.0962505	0.177853	1.10103	0.588383	logistic	41204	124	41080	0.391095	0.137438	0		FALSE	FALSE	246.7	Abnormal results of function study of thyroid	endocrine/metabolic	0.77698	1.56024
530.13	rs1801725_T	NA	0.061208	0.113579	1.06312	0.589954	logistic	31638	323	31315	0.162087	0.137904	0		FALSE	FALSE	530.13	Barrett's esophagus	digestive	0.850946	1.3282
278.1	rs1801725_T	NA	0.0153129	0.0284716	1.01543	0.590696	logistic	45379	6117	39262	0.339358	0.137189	0		FALSE	FALSE	278.1	Obesity	endocrine/metabolic	0.960317	1.07371
433.1	rs1801725_T	NA	0.0277109	0.0515986	1.0281	0.591235	logistic	45895	1813	44082	0.0270253	0.137433	0		FALSE	FALSE	433.1	Occlusion and stenosis of precerebral arteries	circulatory system	0.929208	1.13751
420.3	rs1801725_T	NA	-0.0601167	0.112008	0.941655	0.591461	logistic	48458	370	48088	0.366099	0.137067	0		FALSE	FALSE	420.3	Endocarditis	circulatory system	0.756047	1.17283
562.1	rs1801725_T	NA	0.0233171	0.0435241	1.02359	0.592147	logistic	36749	2570	34179	0.269647	0.136507	0		FALSE	FALSE	562.1	Diverticulosis	digestive	0.939892	1.11474
555.1	rs1801725_T	NA	0.0267983	0.0500436	1.02716	0.592305	logistic	35951	1772	34179	0.21124	0.136617	0		FALSE	FALSE	555.1	Regional enteritis	digestive	0.931194	1.13302
568.1	rs1801725_T	NA	0.0441507	0.0824486	1.04514	0.592309	logistic	44214	624	43590	0.508893	0.137355	0		FALSE	FALSE	568.1	Peritoneal adhesions (postoperative) (postinfection)	digestive	0.889186	1.22845
155	rs1801725_T	NA	0.0565087	0.105557	1.05814	0.592416	logistic	47972	375	47597	0.090123	0.136965	0		FALSE	FALSE	155	Cancer of liver and intrahepatic bile duct	neoplasms	0.860378	1.30135
559	rs1801725_T	NA	-0.0571374	0.106766	0.944464	0.592535	logistic	34578	399	34179	0.415765	0.136257	0		FALSE	FALSE	559	Ileostomy status	digestive	0.766134	1.1643
755.6	rs1801725_T	NA	-0.0825226	0.154563	0.920791	0.593405	logistic	51563	195	51368	0.226136	0.137279	0		FALSE	FALSE	755.6	Other congenital anomalies of lower limb, including pelvic girdle	congenital anomalies	0.680133	1.2466
610.3	rs1801725_T	NA	-0.101096	0.189862	0.903846	0.594398	logistic	46824	125	46699	0.0367932	0.137494	0		FALSE	FALSE	610.3	Fibrosclerosis of breast	genitourinary	0.622989	1.31132
366.2	rs1801725_T	NA	0.017671	0.0334632	1.01783	0.597448	logistic	50916	4577	46339	0.178109	0.136882	0		FALSE	FALSE	366.2	Senile cataract	sense organs	0.953213	1.08682
293.1	rs1801725_T	NA	0.0301426	0.0574247	1.0306	0.599648	logistic	50801	1300	49501	0.0570617	0.136671	0		FALSE	FALSE	293.1	Swelling, mass, or lump in head and neck [Space-occupying lesion, intracranial NOS]	mental disorders	0.920894	1.15338
350.6	rs1801725_T	NA	-0.0929576	0.177698	0.911232	0.600889	logistic	46045	141	45904	0.33812	0.137626	0		FALSE	FALSE	350.6	Disturbances of sensation of smell and taste	neurological	0.643235	1.29089
709.6	rs1801725_T	NA	-0.0696262	0.133464	0.932742	0.601891	logistic	43431	257	43174	0.0721208	0.138012	0		FALSE	FALSE	709.6	Other specified diffuse diseases of connective tissue	dermatologic	0.71805	1.21163
344	rs1801725_T	NA	0.0471099	0.090337	1.04824	0.602025	logistic	40460	520	39940	0.150748	0.137815	0		FALSE	FALSE	344	Other paralytic syndromes	neurological	0.878139	1.25128
656.6	rs1801725_T	NA	-0.10832	0.207751	0.89734	0.602091	logistic	52235	116	52119	0.201549	0.137245	0		FALSE	FALSE	656.6	Perinatal disorders of digestive system	pregnancy complications	0.597194	1.34834
527	rs1801725_T	NA	0.0448933	0.086234	1.04592	0.602646	logistic	50097	570	49527	0.260753	0.137623	0		FALSE	FALSE	527	Diseases of the salivary glands	digestive	0.883269	1.23851
261.4	rs1801725_T	NA	0.0161525	0.0310315	1.01628	0.602702	logistic	42036	5129	36907	0.701232	0.13737	0		FALSE	FALSE	261.4	Vitamin D deficiency	endocrine/metabolic	0.956314	1.08001
189.4	rs1801725_T	NA	0.0643666	0.123791	1.06648	0.60309	logistic	52165	269	51896	0.323137	0.137573	0		FALSE	FALSE	189.4	Malignant neoplasm of other urinary organs	neoplasms	0.836722	1.35934
433.21	rs1801725_T	NA	-0.0283243	0.0545147	0.972073	0.603362	logistic	45673	1591	44082	0.2744	0.137291	0		FALSE	FALSE	433.21	Cerebral artery occlusion, with cerebral infarction	circulatory system	0.873565	1.08169
575.2	rs1801725_T	NA	0.0577055	0.111233	1.0594	0.603914	logistic	48640	340	48300	0.246241	0.137695	0		FALSE	FALSE	575.2	Obstruction of bile duct	digestive	0.851878	1.31748
627.21	rs1801725_T	NA	-0.0592904	0.114326	0.942433	0.604034	logistic	42569	345	42224	0.0392888	0.137447	0		FALSE	FALSE	627.21	Symptomatic artificial menopause	genitourinary	0.753241	1.17914
712	rs1801725_T	NA	-0.0954722	0.184181	0.908944	0.604208	logistic	42688	139	42549	0.442526	0.137463	0		FALSE	FALSE	712	Infective connective tissue disorders	musculoskeletal	0.633517	1.30411
523	rs1801725_T	NA	0.038346	0.0740052	1.03909	0.604352	logistic	48938	741	48197	0.393778	0.137746	0		FALSE	FALSE	523	Gingival and periodontal diseases	digestive	0.898792	1.20129
227	rs1801725_T	NA	0.0496545	0.0959888	1.05091	0.60495	logistic	52147	454	51693	0.268659	0.137458	0		FALSE	FALSE	227	Benign neoplasm of other endocrine glands and related structures	neoplasms	0.870678	1.26845
963	rs1801725_T	NA	-0.0394815	0.0765576	0.961288	0.606057	logistic	40580	777	39803	0.541207	0.137272	0		FALSE	FALSE	963	Poisoning by primarily systemic agents	injuries & poisonings	0.827344	1.11692
362.4	rs1801725_T	NA	-0.0623481	0.121025	0.939556	0.606437	logistic	47464	313	47151	0.106912	0.136661	0		FALSE	FALSE	362.4	Retinal vascular changes and abnomalities	sense organs	0.741146	1.19108
803.3	rs1801725_T	NA	0.0580475	0.113326	1.05977	0.608498	logistic	42443	330	42113	0.568001	0.137219	0		FALSE	FALSE	803.3	Fracture of clavicle or scapula	injuries & poisonings	0.848682	1.32335
426.7	rs1801725_T	NA	-0.0619329	0.121182	0.939946	0.609299	logistic	32125	309	31816	0.0669671	0.137774	0		FALSE	FALSE	426.7	Abnormal electrocardiogram [ECG] [EKG]	circulatory system	0.741227	1.19194
798	rs1801725_T	NA	-0.0107554	0.021047	0.989302	0.609338	logistic	44301	15381	28920	0.352001	0.138473	0		FALSE	FALSE	798	Malaise and fatigue	symptoms	0.949322	1.03097
242	rs1801725_T	NA	-0.0371032	0.0726109	0.963577	0.60936	logistic	41931	851	41080	0.30223	0.137297	0		FALSE	FALSE	242	Thyrotoxicosis with or without goiter	endocrine/metabolic	0.835754	1.11095
369	rs1801725_T	NA	0.0318458	0.0625394	1.03236	0.610603	logistic	45628	1095	44533	0.0273731	0.136418	0		FALSE	FALSE	369	Infection of the eye	sense organs	0.913263	1.16698
840	rs1801725_T	NA	0.0214555	0.0423025	1.02169	0.612019	logistic	47560	2472	45088	0.340702	0.136901	0		FALSE	FALSE	840	Sprains and strains	injuries & poisonings	0.940393	1.11001
420	rs1801725_T	NA	0.0304247	0.0602797	1.03089	0.613751	logistic	49288	1200	48088	0.449861	0.137194	0		FALSE	FALSE	420	Carditis	circulatory system	0.916014	1.16018
870	rs1801725_T	NA	0.0320384	0.0635482	1.03256	0.614149	logistic	47405	1071	46334	0.194712	0.137201	0		FALSE	FALSE	870	Open wounds of head; neck; and trunk	injuries & poisonings	0.911635	1.16952
362	rs1801725_T	NA	-0.0242882	0.0482332	0.976004	0.614573	logistic	49143	1992	47151	0.292805	0.136662	0		FALSE	FALSE	362	Other retinal disorders	sense organs	0.887963	1.07278
695.8	rs1801725_T	NA	0.0630422	0.125468	1.06507	0.615347	logistic	44195	255	43940	0.00819143	0.137844	0		FALSE	FALSE	695.8	Other specified erythematous conditions	dermatologic	0.832872	1.36201
216	rs1801725_T	NA	-0.0215937	0.0430894	0.978638	0.616274	logistic	48523	2449	46074	0.367614	0.137131	0		FALSE	FALSE	216	Benign neoplasm of skin	neoplasms	0.899381	1.06488
276.13	rs1801725_T	NA	-0.0210009	0.042049	0.979218	0.61747	logistic	36766	2773	33993	0.480724	0.137654	0		FALSE	FALSE	276.13	Hyperpotassemia	endocrine/metabolic	0.901751	1.06334
687.1	rs1801725_T	NA	-0.0176418	0.0353723	0.982513	0.617957	logistic	43024	3769	39255	0.384021	0.137237	0		FALSE	FALSE	687.1	Rash and other nonspecific skin eruption	dermatologic	0.916703	1.05305
442	rs1801725_T	NA	-0.0294281	0.0590099	0.971001	0.617992	logistic	44426	1366	43060	0.327036	0.137633	0		FALSE	FALSE	442	Other aneurysm	circulatory system	0.864947	1.09006
275.53	rs1801725_T	NA	0.0396122	0.0796397	1.04041	0.618912	logistic	47956	670	47286	0.407814	0.137595	0		FALSE	FALSE	275.53	Disorders of phosphorus metabolism	endocrine/metabolic	0.890046	1.21617
79.2	rs1801725_T	NA	0.095196	0.191527	1.09987	0.619162	logistic	41656	108	41548	0.196861	0.136487	0		FALSE	FALSE	79.2	Infectious mononucleosis	infectious diseases	0.755635	1.60094
355	rs1801725_T	NA	-0.0539971	0.108741	0.947435	0.619496	logistic	45504	379	45125	0.296037	0.137845	0		FALSE	FALSE	355	Complex regional/central pain syndrome	neurological	0.765574	1.1725
317.11	rs1801725_T	NA	-0.0540454	0.109101	0.947389	0.62034	logistic	40903	390	40513	0.260095	0.137557	0		FALSE	FALSE	317.11	Alcoholic liver damage	mental disorders	0.764996	1.17327
473.3	rs1801725_T	NA	-0.0579491	0.117035	0.943698	0.6205	logistic	34391	330	34061	0.0728723	0.135777	0		FALSE	FALSE	473.3	Paralysis/spasm of vocal cords or larynx	respiratory	0.750258	1.18701
574.12	rs1801725_T	NA	-0.0545089	0.110365	0.94695	0.621379	logistic	48667	367	48300	0.172427	0.137619	0		FALSE	FALSE	574.12	Cholelithiasis with other cholecystitis	digestive	0.762751	1.17563
189.21	rs1801725_T	NA	-0.0433584	0.0881629	0.957568	0.622861	logistic	52482	586	51896	0.256455	0.137476	0		FALSE	FALSE	189.21	Malignant neoplasm of bladder	neoplasms	0.805608	1.13819
504.1	rs1801725_T	NA	-0.0711012	0.145096	0.931368	0.624114	logistic	37385	222	37163	0.311937	0.13682	0		FALSE	FALSE	504.1	Idiopathic fibrosing alveolitis	respiratory	0.700831	1.23774
370.3	rs1801725_T	NA	-0.0439591	0.0898109	0.956993	0.624514	logistic	45089	556	44533	0.102043	0.136264	0		FALSE	FALSE	370.3	Keratoconjunctivitis	sense organs	0.802528	1.14119
327.41	rs1801725_T	NA	-0.0490152	0.100236	0.952167	0.624844	logistic	39225	444	38781	0.189943	0.137132	0		FALSE	FALSE	327.41	Organic or persistent insomnia	neurological	0.78233	1.15887
250.11	rs1801725_T	NA	-0.0619891	0.12684	0.939893	0.625041	logistic	40030	286	39744	0.272701	0.13681	0		FALSE	FALSE	250.11	Type 1 diabetes with ketoacidosis	endocrine/metabolic	0.73301	1.20517
530.1	rs1801725_T	NA	0.011	0.0225329	1.01106	0.625425	logistic	43076	11761	31315	0.176828	0.137931	0		FALSE	FALSE	530.1	Esophagitis, GERD and related diseases	digestive	0.967379	1.05671
313.3	rs1801725_T	NA	0.047661	0.0977178	1.04881	0.625733	logistic	49420	490	48930	0.00524991	0.137019	0		FALSE	FALSE	313.3	Autism	mental disorders	0.866004	1.27022
172.21	rs1801725_T	NA	-0.032091	0.0660442	0.968418	0.627037	logistic	44771	1068	43703	0.140214	0.137254	0		FALSE	FALSE	172.21	Basal cell carcinoma	neoplasms	0.850835	1.10225
726.2	rs1801725_T	NA	-0.0808915	0.167084	0.922294	0.628289	logistic	38003	156	37847	0.0600729	0.137094	0		FALSE	FALSE	726.2	Synoviopathy	musculoskeletal	0.664728	1.27966
38	rs1801725_T	NA	0.0160383	0.0331676	1.01617	0.628704	logistic	48371	4308	44063	0.29951	0.137841	0		FALSE	FALSE	38	Septicemia	infectious diseases	0.95221	1.08442
275.5	rs1801725_T	NA	-0.0277554	0.0574333	0.972626	0.628909	logistic	48653	1367	47286	0.454466	0.137422	0		FALSE	FALSE	275.5	Disorders of calcium/phosphorus metabolism	endocrine/metabolic	0.869076	1.08851
479	rs1801725_T	NA	-0.0212455	0.0441406	0.978979	0.630292	logistic	36447	2386	34061	0.049889	0.135745	0		FALSE	FALSE	479	Other upper respiratory disease	respiratory	0.897842	1.06745
369.5	rs1801725_T	NA	0.0336615	0.0700249	1.03423	0.630725	logistic	45399	866	44533	0.0572898	0.136413	0		FALSE	FALSE	369.5	Conjunctivitis, infectious	sense organs	0.901597	1.18638
656.7	rs1801725_T	NA	-0.0963835	0.200888	0.908116	0.631379	logistic	52246	127	52119	0.211253	0.137255	0		FALSE	FALSE	656.7	Conditions involving the integument and temperature regulation of fetus and newborn	pregnancy complications	0.61255	1.3463
726.4	rs1801725_T	NA	0.0731155	0.152466	1.07585	0.631546	logistic	38022	175	37847	0.0642853	0.137144	0		FALSE	FALSE	726.4	Calcaneal spur; Exostosis NOS	musculoskeletal	0.797943	1.45056
743.11	rs1801725_T	NA	0.0194253	0.0405184	1.01962	0.63164	logistic	46085	3155	42930	0.299181	0.137301	0		FALSE	FALSE	743.11	Osteoporosis NOS	musculoskeletal	0.941773	1.10389
707.3	rs1801725_T	NA	-0.0589011	0.122905	0.9428	0.631767	logistic	50839	302	50537	0.0138779	0.137306	0		FALSE	FALSE	707.3	Chronic ulcer of unspecified site	dermatologic	0.74097	1.19961
512	rs1801725_T	NA	-0.00994044	0.0207674	0.990109	0.632183	logistic	43413	18643	24770	0.516618	0.136273	0		FALSE	FALSE	512	Other symptoms of respiratory system	respiratory	0.950617	1.03124
430	rs1801725_T	NA	0.0343619	0.0720794	1.03496	0.633559	logistic	44922	840	44082	0.277192	0.13755	0		FALSE	FALSE	430	Intracranial hemorrhage	circulatory system	0.898603	1.19201
217.1	rs1801725_T	NA	-0.0663266	0.139237	0.935825	0.633819	logistic	46302	228	46074	0.331514	0.137068	0		FALSE	FALSE	217.1	Nevus, non-neoplastic	neoplasms	0.712318	1.22946
380.1	rs1801725_T	NA	-0.0426576	0.0899472	0.958239	0.63532	logistic	49518	549	48969	0.142534	0.136728	0		FALSE	FALSE	380.1	Otitis externa	sense organs	0.803359	1.14298
871.2	rs1801725_T	NA	-0.0623832	0.131656	0.939523	0.635618	logistic	46590	256	46334	0.097819	0.137132	0		FALSE	FALSE	871.2	Open wound of finger(s)	injuries & poisonings	0.725837	1.21612
149.5	rs1801725_T	NA	-0.0475021	0.100252	0.953608	0.635624	logistic	52372	453	51919	0.146734	0.137421	0		FALSE	FALSE	149.5	Hx of malignant neoplasm of oral cavity and pharynx	neoplasms	0.78349	1.16066
656.2	rs1801725_T	NA	-0.0514747	0.108746	0.949828	0.635964	logistic	52639	520	52119	0.325195	0.137237	0		FALSE	FALSE	656.2	Respiratory conditions of fetus and newborn	pregnancy complications	0.767501	1.17547
395	rs1801725_T	NA	-0.0155332	0.0329106	0.984587	0.63694	logistic	47064	4712	42352	0.367981	0.137695	0		FALSE	FALSE	395	Heart valve disorders	circulatory system	0.923081	1.05019
614.1	rs1801725_T	NA	0.0734628	0.156215	1.07623	0.638165	logistic	49700	165	49535	0.33821	0.137274	0		FALSE	FALSE	614.1	Pelvic peritoneal adhesions, female (postoperative) (postinfection)	genitourinary	0.792376	1.46177
797.1	rs1801725_T	NA	0.0477356	0.101531	1.04889	0.638242	logistic	51764	410	51354	0.131138	0.137344	0		FALSE	FALSE	797.1	Cardiogenic shock	symptoms	0.85962	1.27984
286	rs1801725_T	NA	-0.0209986	0.0447362	0.97922	0.638793	logistic	43328	2327	41001	0.404279	0.137071	0		FALSE	FALSE	286	Coagulation defects	hematopoietic	0.897016	1.06896
379.1	rs1801725_T	NA	0.0789402	0.168699	1.08214	0.639831	logistic	44847	144	44703	0.65411	0.136163	0		FALSE	FALSE	379.1	Scleritis and episcleritis	sense organs	0.77747	1.5062
789	rs1801725_T	NA	0.0119987	0.025654	1.01207	0.639988	logistic	46210	7915	38295	0.625374	0.13694	0		FALSE	FALSE	789	Nausea and vomiting	symptoms	0.962441	1.06426
859	rs1801725_T	NA	0.0376063	0.0808878	1.03832	0.641989	logistic	45668	654	45014	0.606718	0.137438	0		FALSE	FALSE	859	Complication due to other implant and internal device	injuries & poisonings	0.886093	1.2167
764	rs1801725_T	NA	0.0265986	0.0574305	1.02696	0.643261	logistic	47232	1311	45921	0.11133	0.136761	0		FALSE	FALSE	764	Sciatica	symptoms	0.917626	1.14931
287.1	rs1801725_T	NA	0.0777371	0.168345	1.08084	0.644245	logistic	41144	143	41001	0.0426236	0.137359	0		FALSE	FALSE	287.1	Spontaneous ecchymoses	hematopoietic	0.777074	1.50335
454	rs1801725_T	NA	0.036512	0.0793365	1.03719	0.645361	logistic	39964	677	39287	0.0075547	0.136423	0		FALSE	FALSE	454	Varicose veins	circulatory system	0.887819	1.21168
495	rs1801725_T	NA	0.0155083	0.0337167	1.01563	0.645546	logistic	44831	4088	40743	0.467071	0.137963	0		FALSE	FALSE	495	Asthma	respiratory	0.950681	1.08501
851	rs1801725_T	NA	-0.0444135	0.0965615	0.956558	0.645552	logistic	45505	491	45014	0.495712	0.137304	0		FALSE	FALSE	851	Complications of transplants and reattached limbs	injuries & poisonings	0.79162	1.15586
743.1	rs1801725_T	NA	0.0170189	0.0370827	1.01716	0.646275	logistic	46723	3793	42930	0.301199	0.137309	0		FALSE	FALSE	743.1	Osteoporosis	musculoskeletal	0.945858	1.09385
475	rs1801725_T	NA	0.018658	0.0407772	1.01883	0.64727	logistic	36817	2756	34061	0.0585083	0.136038	0		FALSE	FALSE	475	Chronic sinusitis	respiratory	0.940574	1.1036
740.2	rs1801725_T	NA	-0.0211488	0.0463556	0.979073	0.648224	logistic	41534	2379	39155	0.0745184	0.137851	0		FALSE	FALSE	740.2	Osteoarthrosis, generalized	musculoskeletal	0.894039	1.0722
504	rs1801725_T	NA	-0.0489864	0.107993	0.952194	0.650112	logistic	37560	397	37163	0.282754	0.136781	0		FALSE	FALSE	504	Other alveolar and parietoalveolar pneumonopathy	respiratory	0.770548	1.17666
458.2	rs1801725_T	NA	0.0719204	0.158846	1.07457	0.650715	logistic	43380	164	43216	0.226267	0.137748	0		FALSE	FALSE	458.2	Iatrogenic hypotension	circulatory system	0.787086	1.46706
696	rs1801725_T	NA	-0.0306755	0.0677776	0.96979	0.650844	logistic	42673	959	41714	0.165566	0.137593	0		FALSE	FALSE	696	Psoriasis and related disorders	dermatologic	0.84915	1.10757
172	rs1801725_T	NA	-0.0157448	0.0348568	0.984379	0.651485	logistic	47998	4295	43703	0.163916	0.137037	0		FALSE	FALSE	172	Skin cancer	neoplasms	0.919372	1.05398
8	rs1801725_T	NA	-0.0295811	0.0655312	0.970852	0.651698	logistic	51795	1025	50770	0.132923	0.137378	0		FALSE	FALSE	8	Intestinal infection	infectious diseases	0.853831	1.10391
599.6	rs1801725_T	NA	0.0713409	0.158159	1.07395	0.651939	logistic	37030	163	36867	0.329084	0.136835	0		FALSE	FALSE	599.6	Oliguria and anuria	genitourinary	0.78769	1.46423
368.4	rs1801725_T	NA	0.0584657	0.129951	1.06021	0.652777	logistic	48772	247	48525	0.358415	0.137507	0		FALSE	FALSE	368.4	Visual field defects	sense organs	0.821817	1.36775
709.3	rs1801725_T	NA	-0.0621462	0.138191	0.939745	0.652917	logistic	43411	237	43174	0.130507	0.13803	0		FALSE	FALSE	709.3	Systemic sclerosis	dermatologic	0.71677	1.23208
442.3	rs1801725_T	NA	0.0852217	0.189543	1.08896	0.652986	logistic	43175	115	43060	0.199897	0.137834	0		FALSE	FALSE	442.3	Aneurysm of artery of lower extremity	circulatory system	0.751051	1.5789
577.3	rs1801725_T	NA	-0.0535973	0.119549	0.947814	0.653916	logistic	51859	315	51544	0.272705	0.137286	0		FALSE	FALSE	577.3	Cyst and pseudocyst of pancreas	digestive	0.749827	1.19808
536.3	rs1801725_T	NA	-0.0472453	0.105539	0.953853	0.654401	logistic	45541	402	45139	0.221379	0.137107	0		FALSE	FALSE	536.3	Gastroparesis	digestive	0.775613	1.17305
81	rs1801725_T	NA	0.0265157	0.0594685	1.02687	0.655685	logistic	50862	1240	49622	0.293051	0.13746	0		FALSE	FALSE	81	Infection/inflammation of internal prosthetic device; implant; and graft	infectious diseases	0.913892	1.15382
752.11	rs1801725_T	NA	-0.0720569	0.161952	0.930478	0.656372	logistic	52165	176	51989	0.225783	0.137257	0		FALSE	FALSE	752.11	Spina bifida	congenital anomalies	0.677407	1.27809
858	rs1801725_T	NA	-0.0340442	0.0766689	0.966529	0.657012	logistic	45792	778	45014	0.587344	0.137262	0		FALSE	FALSE	858	Complication of internal orthopedic device	injuries & poisonings	0.831673	1.12325
540.11	rs1801725_T	NA	-0.051169	0.115653	0.950118	0.658174	logistic	53276	332	52944	0.241898	0.137238	0		FALSE	FALSE	540.11	Acute appendicitis	digestive	0.757411	1.19186
782	rs1801725_T	NA	0.0567392	0.128579	1.05838	0.65901	logistic	43046	247	42799	0.317026	0.138096	0		FALSE	FALSE	782	Symptoms involving skin and other integumentary tissue	symptoms	0.822608	1.36173
962.1	rs1801725_T	NA	0.0712051	0.162307	1.0738	0.660875	logistic	39963	160	39803	0.592151	0.137415	0		FALSE	FALSE	962.1	Adrenal cortical steroids causing adverse effects in therapeutic use	injuries & poisonings	0.781205	1.47599
771	rs1801725_T	NA	-0.0362853	0.0828841	0.964365	0.661543	logistic	46874	648	46226	0.455819	0.137294	0		FALSE	FALSE	771	Musculoskeletal symptoms referable to limbs	symptoms	0.819764	1.13447
427.61	rs1801725_T	NA	0.0665741	0.152317	1.06884	0.662057	logistic	31991	175	31816	0.0178445	0.137914	0		FALSE	FALSE	427.61	Supraventricular premature beats	circulatory system	0.792972	1.44068
191.11	rs1801725_T	NA	0.0443236	0.101494	1.04532	0.662322	logistic	52086	412	51674	0.166269	0.137705	0		FALSE	FALSE	191.11	Cancer of brain	neoplasms	0.856753	1.27539
947	rs1801725_T	NA	0.0395473	0.0905745	1.04034	0.662382	logistic	40782	507	40275	0.360151	0.137156	0		FALSE	FALSE	947	Urticaria	dermatologic	0.871117	1.24244
656.3	rs1801725_T	NA	0.0709625	0.162672	1.07354	0.662669	logistic	52296	177	52119	0.205485	0.137315	0		FALSE	FALSE	656.3	Endocrine and metabolic disturbances of fetus and newborn	pregnancy complications	0.780458	1.47668
110.13	rs1801725_T	NA	-0.0619486	0.142162	0.939931	0.663009	logistic	45010	218	44792	0.0954432	0.136936	0		FALSE	FALSE	110.13	Dermatophytosis of the body	infectious diseases	0.711354	1.24196
362.2	rs1801725_T	NA	-0.0274796	0.0637064	0.972895	0.666216	logistic	48317	1166	47151	0.146078	0.136691	0		FALSE	FALSE	362.2	Degeneration of macula and posterior pole of retina	sense organs	0.858693	1.10228
627.2	rs1801725_T	NA	0.0185844	0.0436212	1.01876	0.670078	logistic	44803	2579	42224	0.0501311	0.137692	0		FALSE	FALSE	627.2	Symptomatic menopause	genitourinary	0.935276	1.10969
573	rs1801725_T	NA	-0.0233558	0.0548445	0.976915	0.670213	logistic	44097	1511	42586	0.041877	0.136971	0		FALSE	FALSE	573	Other disorders of liver	digestive	0.877348	1.08778
618.5	rs1801725_T	NA	-0.0563387	0.132691	0.945219	0.671138	logistic	52474	264	52210	0.218832	0.137601	0		FALSE	FALSE	618.5	Prolapse of vaginal vault after hysterectomy	genitourinary	0.728759	1.22597
635	rs1801725_T	NA	-0.0528716	0.124573	0.948502	0.671259	logistic	51270	278	50992	0.425237	0.137624	0		FALSE	FALSE	635	Hemorrhage during pregnancy; childbirth and postpartum	pregnancy complications	0.743018	1.21081
428.3	rs1801725_T	NA	0.0183435	0.0432786	1.01851	0.671678	logistic	44987	2554	42433	0.199929	0.137162	0		FALSE	FALSE	428.3	Heart failure with reduced EF [Systolic or combined heart failure]	circulatory system	0.935679	1.10868
327.1	rs1801725_T	NA	0.048114	0.113822	1.04929	0.672506	logistic	39100	319	38781	0.11608	0.137238	0		FALSE	FALSE	327.1	Hypersomnia	neurological	0.839476	1.31155
440.21	rs1801725_T	NA	-0.0598113	0.141668	0.941942	0.672883	logistic	43292	232	43060	0.206709	0.137751	0		FALSE	FALSE	440.21	Atherosclerosis of native arteries of the extremities with ulceration or gangrene	circulatory system	0.713567	1.24341
338.2	rs1801725_T	NA	0.0143278	0.0339366	1.01443	0.672883	logistic	44627	4099	40528	0.0206859	0.137249	0		FALSE	FALSE	338.2	Chronic pain	neurological	0.94915	1.0842
531	rs1801725_T	NA	0.0294494	0.0697562	1.02989	0.672897	logistic	51224	882	50342	0.151377	0.137192	0		FALSE	FALSE	531	Peptic ulcer (excl. esophageal)	digestive	0.898281	1.18078
291.8	rs1801725_T	NA	0.0213317	0.0507359	1.02156	0.67416	logistic	43671	1742	41929	0.131634	0.137769	0		FALSE	FALSE	291.8	Alteration of consciousness	mental disorders	0.924862	1.12837
297	rs1801725_T	NA	-0.0305089	0.0725653	0.969952	0.674169	logistic	30969	877	30092	0.61609	0.134086	0		FALSE	FALSE	297	Suicidal ideation or attempt	mental disorders	0.841359	1.1182
278.11	rs1801725_T	NA	-0.0170711	0.0406084	0.983074	0.674206	logistic	42119	2857	39262	0.25253	0.13685	0		FALSE	FALSE	278.11	Morbid obesity	endocrine/metabolic	0.907861	1.06452
495.2	rs1801725_T	NA	0.0290364	0.0691718	1.02946	0.674651	logistic	41627	884	40743	0.426998	0.137963	0		FALSE	FALSE	495.2	Asthma with exacerbation	respiratory	0.898939	1.17894
297.1	rs1801725_T	NA	-0.0326723	0.0779534	0.967856	0.675124	logistic	30850	758	30092	0.58547	0.134084	0		FALSE	FALSE	297.1	Suicidal ideation	mental disorders	0.830721	1.12763
610	rs1801725_T	NA	-0.0256828	0.0615047	0.974644	0.676259	logistic	47902	1203	46699	0.15552	0.137458	0		FALSE	FALSE	610	Benign mammary dysplasias	genitourinary	0.863957	1.09951
717	rs1801725_T	NA	-0.0471104	0.113054	0.953982	0.676893	logistic	53372	356	53016	0.187624	0.137188	0		FALSE	FALSE	717	Polymyalgia Rheumatica	musculoskeletal	0.764375	1.19062
41.11	rs1801725_T	NA	-0.0304444	0.0732303	0.970014	0.677604	logistic	44902	839	44063	0.133292	0.137767	0		FALSE	FALSE	41.11	Methicillin sensitive Staphylococcus aureus	infectious diseases	0.840317	1.11973
747.2	rs1801725_T	NA	-0.0667591	0.16098	0.935421	0.678359	logistic	49812	176	49636	0.146691	0.137437	0		FALSE	FALSE	747.2	Congenital anomalies of peripheral vascular system	congenital anomalies	0.682303	1.28244
415.1	rs1801725_T	NA	0.0264293	0.0638098	1.02678	0.678736	logistic	44277	1080	43197	0.13513	0.137758	0		FALSE	FALSE	415.1	Acute pulmonary heart disease	circulatory system	0.906071	1.16357
348	rs1801725_T	NA	-0.0193567	0.0467395	0.980829	0.678772	logistic	42043	2103	39940	0.235098	0.137573	0		FALSE	FALSE	348	Other conditions of brain	neurological	0.894969	1.07493
727.2	rs1801725_T	NA	-0.0595223	0.144806	0.942215	0.681037	logistic	38059	212	37847	0.0646261	0.137077	0		FALSE	FALSE	727.2	Bursitis disorders	musculoskeletal	0.709396	1.25144
277.7	rs1801725_T	NA	0.0425024	0.103446	1.04342	0.681173	logistic	50825	391	50434	0.349324	0.137442	0		FALSE	FALSE	277.7	Dysmetabolic syndrome X	endocrine/metabolic	0.851929	1.27795
751.21	rs1801725_T	NA	-0.0436974	0.106432	0.957244	0.68139	logistic	50314	390	49924	0.190694	0.137367	0		FALSE	FALSE	751.21	Cystic kidney disease	congenital anomalies	0.777009	1.17929
389	rs1801725_T	NA	-0.014162	0.0346208	0.985938	0.682496	logistic	49569	3894	45675	0.0556979	0.137183	0		FALSE	FALSE	389	Hearing loss	sense organs	0.921255	1.05516
854	rs1801725_T	NA	0.0288538	0.070545	1.02927	0.68253	logistic	45892	878	45014	0.506041	0.137399	0		FALSE	FALSE	854	Complications of cardiac/vascular device, implant, and graft	injuries & poisonings	0.896359	1.1819
700	rs1801725_T	NA	0.0425821	0.104228	1.0435	0.682871	logistic	46969	382	46587	0.103184	0.137474	0		FALSE	FALSE	700	Corns and callosities	dermatologic	0.850693	1.28001
290.16	rs1801725_T	NA	0.0675105	0.165725	1.06984	0.68374	logistic	42087	158	41929	0.16187	0.137786	0		FALSE	FALSE	290.16	Vascular dementia	mental disorders	0.773128	1.48043
257.1	rs1801725_T	NA	0.0289497	0.0711203	1.02937	0.683969	logistic	45944	868	45076	0.499852	0.1377	0		FALSE	FALSE	257.1	Testicular hypofunction	endocrine/metabolic	0.895435	1.18335
965.1	rs1801725_T	NA	-0.0335085	0.082341	0.967047	0.684046	logistic	40473	670	39803	0.493981	0.137289	0		FALSE	FALSE	965.1	Opiates and related narcotics causing adverse effects in therapeutic use	injuries & poisonings	0.822919	1.13642
189.12	rs1801725_T	NA	-0.0771891	0.190297	0.925715	0.685018	logistic	52023	127	51896	0.306275	0.137506	0		FALSE	FALSE	189.12	Malignant neoplasm of renal pelvis	neoplasms	0.637519	1.34419
550	rs1801725_T	NA	0.0139368	0.0345201	1.01403	0.686411	logistic	49760	3966	45794	0.273952	0.137389	0		FALSE	FALSE	550	Abdominal hernia	digestive	0.947695	1.08502
733.4	rs1801725_T	NA	-0.046372	0.115353	0.954687	0.687683	logistic	41939	337	41602	0.168448	0.136365	0		FALSE	FALSE	733.4	Aseptic necrosis of bone	musculoskeletal	0.761501	1.19688
150	rs1801725_T	NA	-0.0583658	0.145606	0.943305	0.688533	logistic	47813	216	47597	0.0244434	0.136877	0		FALSE	FALSE	150	Cancer of esophagus	neoplasms	0.709103	1.25486
912	rs1801725_T	NA	-0.0613009	0.152984	0.94054	0.68864	logistic	51636	188	51448	0.17407	0.137336	0		FALSE	FALSE	912	Insect bite	injuries & poisonings	0.696875	1.2694
280.1	rs1801725_T	NA	-0.0166198	0.0414872	0.983518	0.688713	logistic	36829	2732	34097	0.0366664	0.137663	0		FALSE	FALSE	280.1	Iron deficiency anemias, unspecified or not due to blood loss	hematopoietic	0.906708	1.06683
713.5	rs1801725_T	NA	-0.0679729	0.169722	0.934286	0.688792	logistic	42709	160	42549	0.457998	0.137465	0		FALSE	FALSE	713.5	Arthropathy associated with neurological disorders	musculoskeletal	0.669899	1.30302
184	rs1801725_T	NA	0.0368323	0.0919889	1.03752	0.688862	logistic	48596	512	48084	0.371258	0.137264	0		FALSE	FALSE	184	Cancer of other female genital organs	neoplasms	0.86635	1.24251
580.31	rs1801725_T	NA	-0.044252	0.1106	0.956713	0.689076	logistic	39665	371	39294	0.550064	0.137401	0		FALSE	FALSE	580.31	Nephritis and nephropathy in diseases classified elsewhere	genitourinary	0.77026	1.1883
217	rs1801725_T	NA	-0.0502054	0.125645	0.951034	0.689463	logistic	46351	277	46074	0.331291	0.137074	0		FALSE	FALSE	217	Vascular hamartomas and non-neoplastic nevi	neoplasms	0.743439	1.2166
560	rs1801725_T	NA	0.0190178	0.0477257	1.0192	0.690276	logistic	36165	1986	34179	0.340623	0.136403	0		FALSE	FALSE	560	Intestinal obstruction without mention of hernia	digestive	0.928185	1.11914
496.1	rs1801725_T	NA	0.0256715	0.0644698	1.026	0.690487	logistic	41832	1089	40743	0.273703	0.137813	0		FALSE	FALSE	496.1	Emphysema	respiratory	0.904214	1.1642
371.3	rs1801725_T	NA	0.0302565	0.0760915	1.03072	0.690901	logistic	45259	726	44533	0.208738	0.136448	0		FALSE	FALSE	371.3	Inflammation of eyelids	sense organs	0.887912	1.19649
669	rs1801725_T	NA	-0.0821883	0.207331	0.921099	0.691802	logistic	53386	106	53280	0.212613	0.137367	0		FALSE	FALSE	669	Complications of labor and delivery NEC	pregnancy complications	0.613511	1.3829
300.9	rs1801725_T	NA	-0.0263133	0.0665569	0.97403	0.692584	logistic	31140	1048	30092	0.682674	0.13404	0		FALSE	FALSE	300.9	Posttraumatic stress disorder	mental disorders	0.854905	1.10975
599.5	rs1801725_T	NA	-0.015794	0.0400407	0.98433	0.69325	logistic	39858	2991	36867	0.223619	0.136836	0		FALSE	FALSE	599.5	Frequency of urination and polyuria	genitourinary	0.910034	1.06469
360	rs1801725_T	NA	0.0591879	0.150434	1.06097	0.693989	logistic	47787	177	47610	0.095257	0.136847	0		FALSE	FALSE	360	Disorders of the globe	sense organs	0.790047	1.42481
433.2	rs1801725_T	NA	-0.0210118	0.0534316	0.979207	0.694137	logistic	45730	1648	44082	0.285917	0.137317	0		FALSE	FALSE	433.2	Occlusion of cerebral arteries	circulatory system	0.881846	1.08732
743.13	rs1801725_T	NA	-0.0235839	0.0605982	0.976692	0.69714	logistic	44181	1251	42930	0.540322	0.137095	0		FALSE	FALSE	743.13	Other specified osteoporosis	musculoskeletal	0.867312	1.09987
317.1	rs1801725_T	NA	0.0263938	0.0678847	1.02675	0.697422	logistic	41478	965	40513	0.15238	0.137627	0		FALSE	FALSE	317.1	Alcoholism	mental disorders	0.898831	1.17286
994	rs1801725_T	NA	0.0139548	0.0358964	1.01405	0.69746	logistic	52372	3593	48779	0.220135	0.137669	0		FALSE	FALSE	994	Sepsis and SIRS	injuries & poisonings	0.945159	1.08797
524.3	rs1801725_T	NA	-0.0429043	0.110989	0.958003	0.699079	logistic	48540	343	48197	0.430735	0.137588	0		FALSE	FALSE	524.3	Anomalies of tooth position/malocclusion	digestive	0.77071	1.19081
225.1	rs1801725_T	NA	0.0384185	0.0997728	1.03917	0.700193	logistic	52094	420	51674	0.119881	0.137722	0		FALSE	FALSE	225.1	Benign neoplasm of brain, cranial nerves, meninges	neoplasms	0.854588	1.26361
526.4	rs1801725_T	NA	-0.0527382	0.137573	0.948628	0.701463	logistic	48428	231	48197	0.331633	0.137544	0		FALSE	FALSE	526.4	Temporomandibular joint disorders	digestive	0.724422	1.24223
208	rs1801725_T	NA	0.0152575	0.0398775	1.01537	0.70201	logistic	47705	2988	44717	0.213276	0.136893	0		FALSE	FALSE	208	Benign neoplasm of colon	neoplasms	0.939035	1.09792
204.11	rs1801725_T	NA	-0.0661603	0.173033	0.935981	0.702196	logistic	51490	148	51342	0.00685457	0.137308	0		FALSE	FALSE	204.11	Lymphoid leukemia, acute	neoplasms	0.666774	1.31388
110.12	rs1801725_T	NA	0.045605	0.119518	1.04666	0.702776	logistic	45078	286	44792	0.0727438	0.137018	0		FALSE	FALSE	110.12	Althete's foot	infectious diseases	0.828077	1.32294
174	rs1801725_T	NA	0.017395	0.0456497	1.01755	0.703163	logistic	49175	2301	46874	0.0647035	0.137753	0		FALSE	FALSE	174	Breast cancer	neoplasms	0.930458	1.11279
752.2	rs1801725_T	NA	0.0426237	0.111876	1.04355	0.703211	logistic	52332	343	51989	0.200608	0.137325	0		FALSE	FALSE	752.2	Other specified congenital anomalies of nervous system	congenital anomalies	0.83807	1.2994
257	rs1801725_T	NA	0.0270109	0.070966	1.02738	0.703487	logistic	45949	873	45076	0.50091	0.137696	0		FALSE	FALSE	257	Testicular dysfunction	endocrine/metabolic	0.893971	1.1807
535	rs1801725_T	NA	0.0242302	0.0639399	1.02453	0.704723	logistic	46197	1058	45139	0.100939	0.137249	0		FALSE	FALSE	535	Gastritis and duodenitis	digestive	0.90385	1.16131
295.3	rs1801725_T	NA	0.0367348	0.0970299	1.03742	0.70499	logistic	30557	465	30092	0.631222	0.134192	0		FALSE	FALSE	295.3	Psychosis	mental disorders	0.857749	1.25472
747.12	rs1801725_T	NA	0.029608	0.0791841	1.03005	0.708469	logistic	50345	709	49636	0.111034	0.137491	0		FALSE	FALSE	747.12	Valvular heart disease/ heart chambers	congenital anomalies	0.881974	1.20299
702	rs1801725_T	NA	-0.012597	0.0337211	0.987482	0.708729	logistic	46242	4543	41699	0.502641	0.137299	0		FALSE	FALSE	702	Degenerative skin conditions and other dermatoses	dermatologic	0.924326	1.05495
696.4	rs1801725_T	NA	-0.0254512	0.0684459	0.97487	0.710009	logistic	42652	938	41714	0.174836	0.137602	0		FALSE	FALSE	696.4	Psoriasis	dermatologic	0.85248	1.11483
343	rs1801725_T	NA	-0.0384762	0.103542	0.962255	0.710191	logistic	40374	434	39940	0.272655	0.137712	0		FALSE	FALSE	343	Infantile cerebral palsy	neurological	0.785513	1.17876
842	rs1801725_T	NA	-0.058476	0.1574	0.943201	0.710256	logistic	45267	179	45088	0.106264	0.136656	0		FALSE	FALSE	842	Other sprains and strains	injuries & poisonings	0.692824	1.28406
599.4	rs1801725_T	NA	-0.0173956	0.0468464	0.982755	0.71039	logistic	39002	2135	36867	0.223151	0.13666	0		FALSE	FALSE	599.4	Urinary incontinence	genitourinary	0.896538	1.07726
252.2	rs1801725_T	NA	-0.07397	0.200021	0.9287	0.711523	logistic	45190	114	45076	0.459526	0.137586	0		FALSE	FALSE	252.2	Hypoparathyroidism	endocrine/metabolic	0.6275	1.37447
575.8	rs1801725_T	NA	0.0325347	0.0884502	1.03307	0.712999	logistic	48847	547	48300	0.18088	0.137685	0		FALSE	FALSE	575.8	Other disorders of biliary tract	digestive	0.868639	1.22863
53.1	rs1801725_T	NA	0.0637538	0.173859	1.06583	0.713844	logistic	41684	136	41548	0.108892	0.136467	0		FALSE	FALSE	53.1	Herpes zoster with nervous system complications	infectious diseases	0.758048	1.49858
972	rs1801725_T	NA	-0.0603088	0.165542	0.941474	0.715626	logistic	39968	165	39803	0.607158	0.137372	0		FALSE	FALSE	972	Poisoning by agents primarily affecting the cardiovascular system	injuries & poisonings	0.680606	1.30233
371.2	rs1801725_T	NA	-0.0227442	0.0625896	0.977513	0.716317	logistic	45672	1139	44533	0.0547325	0.13632	0		FALSE	FALSE	371.2	Conjunctivitis, noninfectious	sense organs	0.864659	1.1051
264	rs1801725_T	NA	0.021117	0.0582451	1.02134	0.716938	logistic	38648	1741	36907	0.528962	0.137226	0		FALSE	FALSE	264	Lack of normal physiological development	endocrine/metabolic	0.911154	1.14485
195.1	rs1801725_T	NA	0.0216641	0.0598075	1.0219	0.717181	logistic	41721	1245	40476	0.667279	0.137029	0		FALSE	FALSE	195.1	Malignant neoplasm, other	neoplasms	0.908865	1.14899
158	rs1801725_T	NA	-0.0448028	0.124259	0.956186	0.718429	logistic	47884	287	47597	0.163501	0.136893	0		FALSE	FALSE	158	Neoplasm of unspecified nature of digestive system	neoplasms	0.749499	1.21987
803.2	rs1801725_T	NA	-0.0220598	0.0612112	0.978182	0.718556	logistic	43303	1190	42113	0.490954	0.137127	0		FALSE	FALSE	803.2	Fracture of radius and ulna	injuries & poisonings	0.867592	1.10287
705	rs1801725_T	NA	0.0457215	0.127191	1.04678	0.719242	logistic	46976	256	46720	0.0462072	0.136517	0		FALSE	FALSE	705	Disorders of sweat glands	dermatologic	0.815811	1.34315
770	rs1801725_T	NA	0.0133597	0.0373984	1.01345	0.720923	logistic	50294	3302	46992	0.246194	0.137969	0		FALSE	FALSE	770	Myalgia and myositis unspecified	symptoms	0.94182	1.09053
772	rs1801725_T	NA	-0.0402466	0.112825	0.960553	0.721305	logistic	45817	341	45476	0.269965	0.137143	0		FALSE	FALSE	772	Symptoms of the muscles	symptoms	0.769985	1.19828
782.6	rs1801725_T	NA	0.0434211	0.121953	1.04438	0.721804	logistic	43080	281	42799	0.242563	0.13808	0		FALSE	FALSE	782.6	Pallor and flushing	symptoms	0.822336	1.32637
715.2	rs1801725_T	NA	-0.0640078	0.179926	0.937998	0.722031	logistic	43974	138	43836	0.157485	0.137638	0		FALSE	FALSE	715.2	Ankylosing spondylitis	musculoskeletal	0.659243	1.33462
722.1	rs1801725_T	NA	0.0220989	0.062348	1.02234	0.723006	logistic	41617	1117	40500	0.0269569	0.136447	0		FALSE	FALSE	722.1	Displacement of intervertebral disc	musculoskeletal	0.904744	1.15523
727.4	rs1801725_T	NA	-0.0342487	0.0977079	0.966331	0.725948	logistic	38309	462	37847	0.0603437	0.13707	0		FALSE	FALSE	727.4	Ganglion and cyst of synovium, tendon, and bursa	musculoskeletal	0.797913	1.1703
697	rs1801725_T	NA	0.0461616	0.13181	1.04724	0.726178	logistic	44180	240	43940	0.029574	0.1378	0		FALSE	FALSE	697	Sarcoidosis	dermatologic	0.808815	1.35596
791	rs1801725_T	NA	0.0529249	0.153387	1.05435	0.730063	logistic	53500	180	53320	0.184517	0.13729	0		FALSE	FALSE	791	Gangrene	symptoms	0.780583	1.42413
619.1	rs1801725_T	NA	-0.0495101	0.143805	0.951696	0.730631	logistic	50036	210	49826	0.3178	0.137271	0		FALSE	FALSE	619.1	Noninflammatory disorders of ovary, fallopian tube, and broad ligament	genitourinary	0.717941	1.26156
368	rs1801725_T	NA	0.0174938	0.0508414	1.01765	0.730781	logistic	50202	1677	48525	0.0687559	0.137584	0		FALSE	FALSE	368	Visual disturbances	sense organs	0.921129	1.12428
297.2	rs1801725_T	NA	-0.0522026	0.151819	0.949137	0.730961	logistic	30288	196	30092	0.650234	0.134129	0		FALSE	FALSE	297.2	Suicide or self-inflicted injury	mental disorders	0.704852	1.27808
743.22	rs1801725_T	NA	-0.0627743	0.182842	0.939155	0.731354	logistic	43066	136	42930	0.490844	0.137162	0		FALSE	FALSE	743.22	Pathologic fracture of femur	musculoskeletal	0.656295	1.34393
401.22	rs1801725_T	NA	0.0154467	0.0453139	1.01557	0.733193	logistic	28591	2881	25710	0.141064	0.138645	0		FALSE	FALSE	401.22	Hypertensive chronic kidney disease	circulatory system	0.929258	1.10989
713	rs1801725_T	NA	-0.0473896	0.139035	0.953716	0.733219	logistic	42782	233	42549	0.526328	0.137464	0		FALSE	FALSE	713	Arthropathy associated with other disorders classified elsewhere	musculoskeletal	0.726223	1.25247
204.12	rs1801725_T	NA	-0.0551455	0.162898	0.946347	0.734965	logistic	51509	167	51342	0.0267832	0.137306	0		FALSE	FALSE	204.12	Lymphoid leukemia, chronic	neoplasms	0.687685	1.3023
287.32	rs1801725_T	NA	0.0325357	0.0963074	1.03307	0.73549	logistic	41466	465	41001	0.00073241	0.137329	0		FALSE	FALSE	287.32	Secondary thrombocytopenia	hematopoietic	0.855365	1.2477
363	rs1801725_T	NA	-0.0494044	0.147011	0.951796	0.736827	logistic	47817	207	47610	0.0775962	0.136771	0		FALSE	FALSE	363	Chorioretinal inflammations, scars, and other disorders of choroid	sense organs	0.713519	1.26965
588	rs1801725_T	NA	-0.0205578	0.0614909	0.979652	0.738136	logistic	40509	1215	39294	0.416963	0.13734	0		FALSE	FALSE	588	Disorders resulting from impaired renal function	genitourinary	0.86842	1.10513
624.9	rs1801725_T	NA	-0.0233483	0.0704495	0.976922	0.740328	logistic	49691	917	48774	0.203347	0.137158	0		FALSE	FALSE	624.9	stress incontinence, female	genitourinary	0.850927	1.12157
259.4	rs1801725_T	NA	0.0631097	0.191074	1.06514	0.741181	logistic	45190	114	45076	0.451179	0.137641	0		FALSE	FALSE	259.4	Precocious sexual development and puberty NEC	endocrine/metabolic	0.732424	1.54901
749.2	rs1801725_T	NA	0.0490376	0.149034	1.05026	0.742129	logistic	52628	198	52430	0.198394	0.137142	0		FALSE	FALSE	749.2	Congenital anomalies of skull and face bones	congenital anomalies	0.784217	1.40656
611.11	rs1801725_T	NA	0.0298884	0.0913342	1.03034	0.743484	logistic	47218	519	46699	0.0576899	0.137532	0		FALSE	FALSE	611.11	Mammographic microcalcification	genitourinary	0.86146	1.23233
613	rs1801725_T	NA	0.0185234	0.0567186	1.0187	0.743983	logistic	51202	1365	49837	0.197994	0.137407	0		FALSE	FALSE	613	Other nonmalignant breast conditions	genitourinary	0.911517	1.13848
276.4	rs1801725_T	NA	-0.0131657	0.040358	0.986921	0.744255	logistic	36942	2949	33993	0.407609	0.137675	0		FALSE	FALSE	276.4	Acid-base balance disorder	endocrine/metabolic	0.911861	1.06816
513.4	rs1801725_T	NA	0.0271438	0.0833676	1.02752	0.744733	logistic	49776	626	49150	0.106828	0.137315	0		FALSE	FALSE	513.4	Hyperventilation	respiratory	0.872619	1.20991
151	rs1801725_T	NA	-0.0433131	0.133713	0.957612	0.745994	logistic	47852	255	47597	0.0441169	0.13687	0		FALSE	FALSE	151	Cancer of stomach	neoplasms	0.736835	1.24454
657	rs1801725_T	NA	-0.0696198	0.215129	0.932748	0.746227	logistic	53357	100	53257	0.224086	0.137433	0		FALSE	FALSE	657	Infections specific to the perinatal period	pregnancy complications	0.611847	1.42196
601.3	rs1801725_T	NA	0.0541621	0.167511	1.05566	0.746441	logistic	47308	149	47159	0.177848	0.136446	0		FALSE	FALSE	601.3	Orchitis and epididymitis	genitourinary	0.760211	1.46592
561	rs1801725_T	NA	0.0132186	0.0409088	1.01331	0.746601	logistic	36920	2741	34179	0.267634	0.136484	0		FALSE	FALSE	561	Symptoms involving digestive system	digestive	0.93523	1.0979
70	rs1801725_T	NA	0.0198078	0.0614725	1.02001	0.747285	logistic	42715	1167	41548	0.279447	0.136486	0		FALSE	FALSE	70	Viral hepatitis	infectious diseases	0.904224	1.15061
743.12	rs1801725_T	NA	-0.0231048	0.0719423	0.97716	0.748091	logistic	43863	933	42930	0.454533	0.137143	0		FALSE	FALSE	743.12	Senile osteoporosis	musculoskeletal	0.848647	1.12513
446.9	rs1801725_T	NA	0.0457142	0.142443	1.04678	0.748263	logistic	43267	207	43060	0.252279	0.13783	0		FALSE	FALSE	446.9	Arteritis NOS	circulatory system	0.791779	1.38389
394.2	rs1801725_T	NA	0.0390653	0.121859	1.03984	0.748531	logistic	42636	284	42352	0.366442	0.138064	0		FALSE	FALSE	394.2	Mitral valve disease	circulatory system	0.818912	1.32037
276	rs1801725_T	NA	-0.00716983	0.0224791	0.992856	0.749761	logistic	45905	11912	33993	0.41707	0.137185	0		FALSE	FALSE	276	Disorders of fluid, electrolyte, and acid-base balance	endocrine/metabolic	0.950061	1.03758
614.3	rs1801725_T	NA	-0.0525758	0.164961	0.948782	0.749941	logistic	49697	162	49535	0.231906	0.137222	0		FALSE	FALSE	614.3	Pelvic inflammatory disease (PID)	genitourinary	0.686672	1.31094
753	rs1801725_T	NA	0.0616283	0.193548	1.06357	0.750171	logistic	52099	110	51989	0.181885	0.137306	0		FALSE	FALSE	753	Congenital anomalies of the eye	congenital anomalies	0.727803	1.55423
608	rs1801725_T	NA	-0.033704	0.106043	0.966858	0.750611	logistic	46274	402	45872	0.349185	0.136761	0		FALSE	FALSE	608	Other disorders of male genital organs	genitourinary	0.785411	1.19022
475.9	rs1801725_T	NA	0.0285327	0.0900132	1.02894	0.751256	logistic	34584	523	34061	0.357202	0.135915	0		FALSE	FALSE	475.9	Postnasal drip	respiratory	0.862523	1.22747
510	rs1801725_T	NA	0.011174	0.0352513	1.01124	0.751257	logistic	49080	3792	45288	0.0903666	0.137133	0		FALSE	FALSE	510	Other diseases of lung	respiratory	0.943727	1.08358
288.3	rs1801725_T	NA	-0.0472383	0.149028	0.95386	0.751262	logistic	39490	199	39291	0.474575	0.137161	0		FALSE	FALSE	288.3	Eosinophilia	hematopoietic	0.712245	1.27744
182	rs1801725_T	NA	-0.0360667	0.114263	0.964576	0.75227	logistic	47782	352	47430	0.371741	0.137437	0		FALSE	FALSE	182	Malignant neoplasm of uterus	neoplasms	0.771035	1.2067
442.8	rs1801725_T	NA	-0.0581642	0.185036	0.943495	0.753263	logistic	43191	131	43060	0.194707	0.137795	0		FALSE	FALSE	442.8	Aneurysm of other specified artery	circulatory system	0.656498	1.35596
260.1	rs1801725_T	NA	-0.0518283	0.165039	0.949492	0.753494	logistic	37072	165	36907	0.432822	0.136923	0		FALSE	FALSE	260.1	Cachexia	endocrine/metabolic	0.687079	1.31213
355.1	rs1801725_T	NA	0.0193759	0.0620017	1.01956	0.754655	logistic	46257	1132	45125	0.307099	0.137936	0		FALSE	FALSE	355.1	Chronic pain syndrome	neurological	0.902896	1.15131
189.2	rs1801725_T	NA	-0.0270424	0.0869092	0.97332	0.755682	logistic	52492	596	51896	0.242395	0.137497	0		FALSE	FALSE	189.2	Cancer of bladder	neoplasms	0.820875	1.15408
196	rs1801725_T	NA	-0.0161384	0.0519552	0.983991	0.756089	logistic	42176	1700	40476	0.601199	0.136903	0		FALSE	FALSE	196	Radiotherapy	neoplasms	0.888722	1.08947
287.3	rs1801725_T	NA	0.0127515	0.0410868	1.01283	0.756291	logistic	43748	2747	41001	0.105448	0.137218	0		FALSE	FALSE	287.3	Thrombocytopenia	hematopoietic	0.934467	1.09777
371.21	rs1801725_T	NA	-0.0199518	0.0644423	0.980246	0.75686	logistic	45603	1070	44533	0.0493396	0.136329	0		FALSE	FALSE	371.21	Allergic conjunctivitis	sense organs	0.863934	1.11222
512.7	rs1801725_T	NA	0.00778338	0.0251492	1.00781	0.75695	logistic	35730	10960	24770	0.16444	0.136566	0		FALSE	FALSE	512.7	Shortness of breath	respiratory	0.959341	1.05874
304	rs1801725_T	NA	0.0146496	0.0473366	1.01476	0.756958	logistic	32166	2074	30092	0.70697	0.134272	0		FALSE	FALSE	304	Adjustment reaction	mental disorders	0.924844	1.11341
537	rs1801725_T	NA	-0.0224553	0.0726431	0.977795	0.757232	logistic	45985	846	45139	0.312497	0.137088	0		FALSE	FALSE	537	Other disorders of stomach and duodenum	digestive	0.848033	1.12741
465	rs1801725_T	NA	-0.00842122	0.0272489	0.991614	0.757285	logistic	42779	7001	35778	0.0487824	0.137135	0		FALSE	FALSE	465	Acute upper respiratory infections of multiple or unspecified sites	respiratory	0.940043	1.04601
90	rs1801725_T	NA	0.0453906	0.14708	1.04644	0.757618	logistic	53427	195	53232	0.30795	0.137346	0		FALSE	FALSE	90	Sexually transmitted infections (not HIV or hepatitis)	infectious diseases	0.78436	1.39608
292.4	rs1801725_T	NA	0.0116861	0.0380257	1.01175	0.758599	logistic	45190	3261	41929	0.131663	0.137696	0		FALSE	FALSE	292.4	Altered mental status	mental disorders	0.93909	1.09004
603.1	rs1801725_T	NA	-0.0501617	0.16333	0.951076	0.758753	logistic	46038	166	45872	0.344238	0.136778	0		FALSE	FALSE	603.1	Hydrocele	genitourinary	0.690535	1.30992
748	rs1801725_T	NA	0.0414546	0.135081	1.04233	0.758929	logistic	52669	239	52430	0.166115	0.137149	0		FALSE	FALSE	748	Anomalies of respiratory system, congenital	congenital anomalies	0.799872	1.35827
323	rs1801725_T	NA	-0.0524747	0.171034	0.948878	0.758988	logistic	52633	150	52483	0.211571	0.137376	0		FALSE	FALSE	323	Encephalitis	neurological	0.678616	1.32677
274.1	rs1801725_T	NA	0.0147363	0.0480973	1.01485	0.759312	logistic	52296	1977	50319	0.144076	0.137305	0		FALSE	FALSE	274.1	Gout	endocrine/metabolic	0.923546	1.11517
530.3	rs1801725_T	NA	-0.0276624	0.0905402	0.972717	0.759965	logistic	31867	552	31315	0.131456	0.137729	0		FALSE	FALSE	530.3	Stricture and stenosis of esophagus	digestive	0.814549	1.1616
200.1	rs1801725_T	NA	0.0458156	0.150075	1.04688	0.76015	logistic	44992	184	44808	0.287898	0.137147	0		FALSE	FALSE	200.1	Polycythemia vera	neoplasms	0.780101	1.4049
277	rs1801725_T	NA	-0.0218218	0.0716206	0.978415	0.760605	logistic	51293	859	50434	0.474262	0.137377	0		FALSE	FALSE	277	Other disorders of metabolism	endocrine/metabolic	0.850273	1.12587
790.6	rs1801725_T	NA	0.020687	0.0679068	1.0209	0.760641	logistic	51948	935	51013	0.18051	0.137291	0		FALSE	FALSE	790.6	Other abnormal blood chemistry	symptoms	0.893678	1.16624
628	rs1801725_T	NA	-0.0221744	0.0729237	0.97807	0.76107	logistic	43046	822	42224	0.0829464	0.137551	0		FALSE	FALSE	628	Ovarian cyst	genitourinary	0.847805	1.12835
173	rs1801725_T	NA	0.0111443	0.0366527	1.01121	0.761088	logistic	47241	3538	43703	0.0147034	0.137529	0		FALSE	FALSE	173	Neoplasm of uncertain behavior of skin	neoplasms	0.94111	1.08652
270.3	rs1801725_T	NA	0.0250586	0.0830402	1.02538	0.762832	logistic	50527	614	49913	0.182432	0.137491	0		FALSE	FALSE	270.3	Disorders of plasma protein metabolism	endocrine/metabolic	0.87136	1.20661
447	rs1801725_T	NA	-0.0234856	0.0780985	0.976788	0.76363	logistic	43798	738	43060	0.248909	0.137735	0		FALSE	FALSE	447	Other disorders of arteries and arterioles	circulatory system	0.83815	1.13836
736	rs1801725_T	NA	0.0314094	0.105059	1.03191	0.764964	logistic	45413	379	45034	0.180966	0.13691	0		FALSE	FALSE	736	Other acquired deformities of limbs	musculoskeletal	0.839871	1.26785
427.9	rs1801725_T	NA	-0.00968905	0.0325196	0.990358	0.765745	logistic	36707	4891	31816	0.253479	0.137535	0		FALSE	FALSE	427.9	Palpitations	circulatory system	0.929204	1.05554
211	rs1801725_T	NA	-0.031077	0.104794	0.969401	0.766808	logistic	49385	404	48981	0.246443	0.136803	0		FALSE	FALSE	211	Benign neoplasm of other parts of digestive system	neoplasms	0.789407	1.19044
279	rs1801725_T	NA	-0.0156386	0.0527717	0.984483	0.766968	logistic	50383	1612	48771	0.437513	0.137199	0		FALSE	FALSE	279	Disorders involving the immune mechanism	endocrine/metabolic	0.887745	1.09176
771.1	rs1801725_T	NA	-0.0119871	0.0408549	0.988085	0.769212	logistic	48990	2764	46226	0.342289	0.137232	0		FALSE	FALSE	771.1	Swelling of limb	symptoms	0.912048	1.07046
687.4	rs1801725_T	NA	-0.0116921	0.039918	0.988376	0.769596	logistic	42166	2911	39255	0.433978	0.13722	0		FALSE	FALSE	687.4	Disturbance of skin sensation	dermatologic	0.913994	1.06881
303.4	rs1801725_T	NA	-0.0379754	0.130074	0.962737	0.770323	logistic	30363	271	30092	0.625397	0.134094	0		FALSE	FALSE	303.4	Somatoform disorder	mental disorders	0.746082	1.24231
571	rs1801725_T	NA	0.0103773	0.035968	1.01043	0.772954	logistic	46199	3613	42586	0.190622	0.137081	0		FALSE	FALSE	571	Chronic liver disease and cirrhosis	digestive	0.941652	1.08423
575	rs1801725_T	NA	-0.0185384	0.0643384	0.981632	0.77324	logistic	49371	1071	48300	0.293518	0.137611	0		FALSE	FALSE	575	Other biliary tract disease	digestive	0.865332	1.11356
580.2	rs1801725_T	NA	0.0380773	0.132974	1.03881	0.774609	logistic	39536	242	39294	0.45539	0.137482	0		FALSE	FALSE	580.2	Nephrotic syndrome without mention of glomerulonephritis	genitourinary	0.800473	1.34811
358.1	rs1801725_T	NA	0.0541163	0.189352	1.05561	0.775034	logistic	47219	116	47103	0.341155	0.137085	0		FALSE	FALSE	358.1	Myasthenia gravis	neurological	0.72832	1.52997
250.12	rs1801725_T	NA	0.0346105	0.121302	1.03522	0.775395	logistic	40035	291	39744	0.236207	0.13688	0		FALSE	FALSE	250.12	Type 1 diabetes with renal manifestations	endocrine/metabolic	0.816162	1.31306
615	rs1801725_T	NA	-0.0340696	0.121151	0.966504	0.778545	logistic	49836	301	49535	0.356804	0.13721	0		FALSE	FALSE	615	Endometriosis	genitourinary	0.762215	1.22555
800.2	rs1801725_T	NA	0.0295765	0.105506	1.03002	0.779225	logistic	42498	385	42113	0.489273	0.137206	0		FALSE	FALSE	800.2	Fracture of unspecified part of femur	injuries & poisonings	0.837599	1.26664
704.8	rs1801725_T	NA	0.0300524	0.107299	1.03051	0.779416	logistic	49045	358	48687	0.123535	0.136966	0		FALSE	FALSE	704.8	Other specified diseases of hair and hair follicles	dermatologic	0.835058	1.27171
795.8	rs1801725_T	NA	0.0521494	0.186785	1.05353	0.780095	logistic	53536	118	53418	0.199039	0.137347	0		FALSE	FALSE	795.8	Abnormal tumor markers	symptoms	0.730557	1.5193
530	rs1801725_T	NA	0.00613601	0.0221219	1.00615	0.781494	logistic	43768	12453	31315	0.047782	0.137749	0		FALSE	FALSE	530	Diseases of esophagus	digestive	0.963461	1.05074
429.3	rs1801725_T	NA	-0.0217269	0.0784989	0.978507	0.781949	logistic	43156	723	42433	0.145119	0.137212	0		FALSE	FALSE	429.3	Symptoms involving cardiovascular system	circulatory system	0.838966	1.14126
550.2	rs1801725_T	NA	0.0143223	0.0518174	1.01443	0.782241	logistic	47477	1683	45794	0.496103	0.137319	0		FALSE	FALSE	550.2	Diaphragmatic hernia	digestive	0.916457	1.12287
732	rs1801725_T	NA	-0.0447256	0.162698	0.95626	0.783393	logistic	41770	168	41602	0.061291	0.136402	0		FALSE	FALSE	732	Osteochondropathies	musculoskeletal	0.69516	1.31543
353.2	rs1801725_T	NA	-0.0474098	0.173724	0.953697	0.784928	logistic	45268	143	45125	0.243603	0.137901	0		FALSE	FALSE	353.2	Nerve root lesions	neurological	0.678474	1.34056
580.4	rs1801725_T	NA	-0.0466231	0.171216	0.954447	0.785388	logistic	39448	154	39294	0.454553	0.137447	0		FALSE	FALSE	580.4	Renal sclerosis, NOS	genitourinary	0.682354	1.33504
415.11	rs1801725_T	NA	0.0185915	0.0683005	1.01877	0.785467	logistic	44141	944	43197	0.137584	0.137729	0		FALSE	FALSE	415.11	Pulmonary embolism and infarction, acute	circulatory system	0.891119	1.1647
279.1	rs1801725_T	NA	-0.0158219	0.0583787	0.984303	0.786375	logistic	50078	1307	48771	0.429136	0.137226	0		FALSE	FALSE	279.1	Immunity deficiency	endocrine/metabolic	0.877881	1.10363
241	rs1801725_T	NA	0.0136066	0.050234	1.0137	0.786495	logistic	42888	1808	41080	0.435248	0.137439	0		FALSE	FALSE	241	Nontoxic nodular goiter	endocrine/metabolic	0.918648	1.11859
441.1	rs1801725_T	NA	-0.0450182	0.168565	0.95598	0.789418	logistic	43219	159	43060	0.176834	0.137787	0		FALSE	FALSE	441.1	Acute vascular insufficiency of intestine	circulatory system	0.68701	1.33025
707.1	rs1801725_T	NA	0.021211	0.0795621	1.02144	0.78978	logistic	51217	680	50537	0.071918	0.137376	0		FALSE	FALSE	707.1	Decubitus ulcer	dermatologic	0.873951	1.19381
536	rs1801725_T	NA	0.0151551	0.057372	1.01527	0.791661	logistic	46460	1321	45139	0.182278	0.137226	0		FALSE	FALSE	536	Disorders of function of stomach	digestive	0.907289	1.1361
530.11	rs1801725_T	NA	0.00605025	0.0229279	1.00607	0.791871	logistic	42580	11265	31315	0.142455	0.137788	0		FALSE	FALSE	530.11	GERD	digestive	0.961858	1.05231
514	rs1801725_T	NA	0.0119355	0.0455322	1.01201	0.793218	logistic	50430	2167	48263	0.0415391	0.137279	0		FALSE	FALSE	514	Abnormal findings examination of lungs	respiratory	0.925605	1.10647
415	rs1801725_T	NA	-0.0106385	0.0406262	0.989418	0.793428	logistic	46059	2862	43197	0.166818	0.137465	0		FALSE	FALSE	415	Pulmonary heart disease	circulatory system	0.913688	1.07142
727.5	rs1801725_T	NA	-0.0487453	0.186502	0.952424	0.79381	logistic	37974	127	37847	0.0100256	0.137094	0		FALSE	FALSE	727.5	Rupture of synovium	musculoskeletal	0.66081	1.37273
601.11	rs1801725_T	NA	0.0491021	0.188259	1.05033	0.79423	logistic	47276	117	47159	0.066211	0.136443	0		FALSE	FALSE	601.11	Acute prostatitis	genitourinary	0.726232	1.51906
327.4	rs1801725_T	NA	0.00960944	0.0368539	1.00966	0.79429	logistic	42241	3460	38781	0.0971433	0.137272	0		FALSE	FALSE	327.4	Insomnia	neurological	0.939296	1.08529
949	rs1801725_T	NA	0.0198725	0.0766697	1.02007	0.795484	logistic	41004	729	40275	0.467679	0.137121	0		FALSE	FALSE	949	Allergies, other	injuries & poisonings	0.877744	1.18548
429	rs1801725_T	NA	0.0163665	0.0634429	1.0165	0.796429	logistic	43530	1097	42433	0.00446975	0.137262	0		FALSE	FALSE	429	Ill-defined descriptions and complications of heart disease	circulatory system	0.897644	1.1511
270	rs1801725_T	NA	0.0189422	0.0737408	1.01912	0.797275	logistic	50696	783	49913	0.189898	0.137496	0		FALSE	FALSE	270	Disorders of protein plasma/amino-acid transport and metabolism	endocrine/metabolic	0.881977	1.17759
803	rs1801725_T	NA	0.0117012	0.0455998	1.01177	0.797482	logistic	44264	2151	42113	0.495465	0.137233	0		FALSE	FALSE	803	Fracture of upper limb	injuries & poisonings	0.925266	1.10636
961.1	rs1801725_T	NA	0.0213878	0.0838605	1.02162	0.798692	logistic	40421	618	39803	0.671334	0.137416	0		FALSE	FALSE	961.1	Poisoning/allergy of sulfonamides	injuries & poisonings	0.866772	1.20413
961	rs1801725_T	NA	-0.0539573	0.211765	0.947473	0.798879	logistic	39905	102	39803	0.604086	0.137376	0		FALSE	FALSE	961	Poisoning by other anti-infectives	injuries & poisonings	0.625617	1.43491
172.22	rs1801725_T	NA	-0.0193083	0.0759896	0.980877	0.799425	logistic	44501	798	43703	0.252415	0.137312	0		FALSE	FALSE	172.22	Squamous cell carcinoma	neoplasms	0.845144	1.13841
420.21	rs1801725_T	NA	-0.0460658	0.181502	0.954979	0.799648	logistic	48221	133	48088	0.51245	0.13715	0		FALSE	FALSE	420.21	Acute pericarditis	circulatory system	0.669108	1.36299
571.5	rs1801725_T	NA	-0.00941879	0.037142	0.990625	0.799814	logistic	46006	3420	42586	0.290425	0.136917	0		FALSE	FALSE	571.5	Other chronic nonalcoholic liver disease	digestive	0.921072	1.06543
577	rs1801725_T	NA	0.0151925	0.0601072	1.01531	0.800456	logistic	52750	1206	51544	0.26114	0.137346	0		FALSE	FALSE	577	Diseases of pancreas	digestive	0.902472	1.14225
751.22	rs1801725_T	NA	-0.0378066	0.150951	0.962899	0.802234	logistic	50118	194	49924	0.0891238	0.137386	0		FALSE	FALSE	751.22	Other specified congenital anomalies of kidney	congenital anomalies	0.71629	1.29441
433.31	rs1801725_T	NA	0.0118896	0.0479032	1.01196	0.803979	logistic	46158	2076	44082	0.373051	0.137398	0		FALSE	FALSE	433.31	Transient cerebral ischemia	circulatory system	0.921271	1.11158
756	rs1801725_T	NA	-0.0278888	0.112595	0.972496	0.804374	logistic	51724	356	51368	0.229857	0.137286	0		FALSE	FALSE	756	Other congenital musculoskeletal anomalies	congenital anomalies	0.779911	1.21264
702.1	rs1801725_T	NA	-0.0100026	0.0406942	0.990047	0.805838	logistic	48537	3031	45506	0.106199	0.137112	0		FALSE	FALSE	702.1	Actinic keratosis	dermatologic	0.914148	1.07225
253.1	rs1801725_T	NA	-0.0395817	0.161208	0.961191	0.806045	logistic	45246	170	45076	0.436515	0.137592	0		FALSE	FALSE	253.1	Pituitary hyperfunction	endocrine/metabolic	0.700788	1.31836
285.21	rs1801725_T	NA	0.0154539	0.0631111	1.01557	0.806559	logistic	35203	1106	34097	0.112701	0.137872	0		FALSE	FALSE	285.21	Anemia in chronic kidney disease	hematopoietic	0.897409	1.1493
276.5	rs1801725_T	NA	-0.0074309	0.0305399	0.992597	0.807759	logistic	39368	5375	33993	0.285306	0.137713	0		FALSE	FALSE	276.5	Hypovolemia	endocrine/metabolic	0.934925	1.05383
874	rs1801725_T	NA	-0.0459023	0.190735	0.955135	0.809819	logistic	46459	125	46334	0.0832465	0.137132	0		FALSE	FALSE	874	Complication of amputation stump	injuries & poisonings	0.657216	1.3881
117.1	rs1801725_T	NA	0.0389635	0.162171	1.03973	0.810127	logistic	44948	156	44792	0.0441964	0.136981	0		FALSE	FALSE	117.1	Histoplasmosis	infectious diseases	0.756622	1.42878
702.2	rs1801725_T	NA	-0.00922484	0.0384875	0.990818	0.810575	logistic	48803	3297	45506	0.030591	0.137225	0		FALSE	FALSE	702.2	Seborrheic keratosis	dermatologic	0.918824	1.06845
260.22	rs1801725_T	NA	-0.0334828	0.142415	0.967072	0.814125	logistic	37125	218	36907	0.373453	0.136929	0		FALSE	FALSE	260.22	Nutritional marasmus	endocrine/metabolic	0.731531	1.27845
352.1	rs1801725_T	NA	0.0246391	0.105234	1.02495	0.814879	logistic	45507	382	45125	0.326261	0.137924	0		FALSE	FALSE	352.1	Trigeminal nerve disorders [CN5]	neurological	0.833919	1.25973
199	rs1801725_T	NA	0.0112082	0.0479757	1.01127	0.815279	logistic	42449	1973	40476	0.63339	0.137023	0		FALSE	FALSE	199	Neoplasm of uncertain behavior	neoplasms	0.920513	1.11098
332	rs1801725_T	NA	-0.0217221	0.0934101	0.978512	0.816114	logistic	40458	518	39940	0.406376	0.137711	0		FALSE	FALSE	332	Parkinson's disease	neurological	0.814805	1.17511
386	rs1801725_T	NA	0.0150604	0.0654962	1.01517	0.818136	logistic	44810	1020	43790	0.363289	0.137391	0		FALSE	FALSE	386	Vertiginous syndromes and other disorders of vestibular system	sense organs	0.892872	1.15423
781.2	rs1801725_T	NA	0.0217323	0.0954025	1.02197	0.819805	logistic	51287	465	50822	0.261344	0.137238	0		FALSE	FALSE	781.2	Abnormal posture	symptoms	0.847676	1.2321
200	rs1801725_T	NA	0.017738	0.0783402	1.0179	0.820872	logistic	52043	701	51342	0.309519	0.137348	0		FALSE	FALSE	200	Myeloproliferative disease	neoplasms	0.87301	1.18683
470	rs1801725_T	NA	-0.0111717	0.0494896	0.98889	0.821404	logistic	35908	1847	34061	0.0739766	0.135875	0		FALSE	FALSE	470	Septal Deviations/Turbinate Hypertrophy	respiratory	0.897474	1.08962
287	rs1801725_T	NA	0.00903025	0.0400991	1.00907	0.821825	logistic	43900	2899	41001	0.121541	0.137187	0		FALSE	FALSE	287	Purpura and other hemorrhagic conditions	hematopoietic	0.9328	1.09158
195	rs1801725_T	NA	0.0100517	0.0447278	1.0101	0.822189	logistic	42809	2333	40476	0.646893	0.136934	0		FALSE	FALSE	195	Cancer, suspected or other	neoplasms	0.925321	1.10265
363.3	rs1801725_T	NA	0.0407115	0.181313	1.04155	0.82234	logistic	47735	125	47610	0.0754199	0.136818	0		FALSE	FALSE	363.3	Chorioretinal scars	sense organs	0.730035	1.486
772.4	rs1801725_T	NA	0.0350713	0.156789	1.03569	0.823003	logistic	45647	171	45476	0.211002	0.137161	0		FALSE	FALSE	772.4	Rhabdomyolysis	symptoms	0.761675	1.40829
513.8	rs1801725_T	NA	-0.0331613	0.148939	0.967383	0.823808	logistic	49347	197	49150	0.0393339	0.137303	0		FALSE	FALSE	513.8	Disorders of diaphragm	respiratory	0.722468	1.29532
433.3	rs1801725_T	NA	0.0103603	0.0466771	1.01041	0.824348	logistic	46280	2198	44082	0.375233	0.137381	0		FALSE	FALSE	433.3	Cerebral ischemia	circulatory system	0.922077	1.10721
788	rs1801725_T	NA	-0.00783458	0.0353379	0.992196	0.824544	logistic	50743	3812	46931	0.112531	0.136955	0		FALSE	FALSE	788	Syncope and collapse	symptoms	0.9258	1.06335
318	rs1801725_T	NA	0.0064671	0.0292055	1.00649	0.824754	logistic	46453	5940	40513	0.282797	0.137343	0		FALSE	FALSE	318	Tobacco use disorder	mental disorders	0.950492	1.06578
312.3	rs1801725_T	NA	-0.0445173	0.201609	0.956459	0.82524	logistic	49040	110	48930	0.0117237	0.136939	0		FALSE	FALSE	312.3	Impulse control disorder	mental disorders	0.644248	1.41997
149.1	rs1801725_T	NA	0.0241024	0.109437	1.0244	0.825684	logistic	52278	359	51919	0.126557	0.137496	0		FALSE	FALSE	149.1	Cancer of oropharynx	neoplasms	0.826634	1.26947
153.3	rs1801725_T	NA	-0.0175387	0.0800108	0.982614	0.826491	logistic	44084	700	43384	0.515191	0.13666	0		FALSE	FALSE	153.3	Malignant neoplasm of rectum, rectosigmoid junction, and anus	neoplasms	0.839995	1.14945
694	rs1801725_T	NA	0.0131255	0.059955	1.01321	0.826711	logistic	45136	1196	43940	0.0191913	0.137905	0		FALSE	FALSE	694	Dyschromia and Vitiligo	dermatologic	0.900877	1.13955
818.1	rs1801725_T	NA	0.0351185	0.161525	1.03574	0.827882	logistic	51331	163	51168	0.0970904	0.137344	0		FALSE	FALSE	818.1	Subdural hemorrhage (injury)	injuries & poisonings	0.754674	1.42149
497	rs1801725_T	NA	0.0162139	0.0751069	1.01635	0.829083	logistic	41508	765	40743	0.344107	0.137889	0		FALSE	FALSE	497	Bronchitis	respiratory	0.877222	1.17754
338	rs1801725_T	NA	-0.00540224	0.0251253	0.994612	0.829758	logistic	48890	8362	40528	0.270656	0.136807	0		FALSE	FALSE	338	Pain	neurological	0.946819	1.04482
509.1	rs1801725_T	NA	0.00757376	0.0354889	1.0076	0.831005	logistic	41070	3907	37163	0.145423	0.136535	0		FALSE	FALSE	509.1	Respiratory failure	respiratory	0.939897	1.08018
963.1	rs1801725_T	NA	-0.0162773	0.077045	0.983854	0.832677	logistic	40559	756	39803	0.544272	0.137318	0		FALSE	FALSE	963.1	Antineoplastic and immunosuppressive drugs causing adverse effects	injuries & poisonings	0.845958	1.14423
751.12	rs1801725_T	NA	0.0275379	0.130481	1.02792	0.83285	logistic	50197	273	49924	0.20538	0.137419	0		FALSE	FALSE	751.12	Congenital anomalies of male genital organs	congenital anomalies	0.795961	1.32748
686.2	rs1801725_T	NA	-0.0387456	0.183707	0.961995	0.832957	logistic	42809	127	42682	0.113113	0.136315	0		FALSE	FALSE	686.2	Impetigo	dermatologic	0.671118	1.37895
642	rs1801725_T	NA	-0.0196658	0.0932889	0.980526	0.833039	logistic	53293	514	52779	0.284715	0.137391	0		FALSE	FALSE	642	Hypertension complicating pregnancy, childbirth, and the puerperium	pregnancy complications	0.816677	1.17725
509.8	rs1801725_T	NA	-0.0151063	0.0718427	0.985007	0.833458	logistic	38047	884	37163	0.386108	0.136739	0		FALSE	FALSE	509.8	Dependence on respirator [Ventilator] or supplemental oxygen	respiratory	0.855629	1.13395
758.1	rs1801725_T	NA	0.0238701	0.115109	1.02416	0.835722	logistic	51488	338	51150	0.181155	0.136983	0		FALSE	FALSE	758.1	Chromosomal anomalies	congenital anomalies	0.817304	1.28336
818	rs1801725_T	NA	-0.024746	0.119578	0.975558	0.836053	logistic	51477	309	51168	0.106621	0.137314	0		FALSE	FALSE	818	Intracranial hemorrhage (injury)	injuries & poisonings	0.771731	1.23322
443.7	rs1801725_T	NA	0.0329614	0.160109	1.03351	0.836893	logistic	43227	167	43060	0.224837	0.137819	0		FALSE	FALSE	443.7	Peripheral angiopathy in diseases classified elsewhere	circulatory system	0.75514	1.4145
324	rs1801725_T	NA	0.0280915	0.138989	1.02849	0.839829	logistic	52703	220	52483	0.227319	0.137393	0		FALSE	FALSE	324	Other CNS infection and poliomyelitis	neurological	0.783231	1.35055
618.1	rs1801725_T	NA	0.0161141	0.0798418	1.01624	0.840054	logistic	52911	701	52210	0.267719	0.137637	0		FALSE	FALSE	618.1	Prolapse of vaginal walls	genitourinary	0.869032	1.1884
277.51	rs1801725_T	NA	-0.0412677	0.204822	0.959572	0.840323	logistic	50538	104	50434	0.377474	0.137402	0		FALSE	FALSE	277.51	Lipoprotein disorders	endocrine/metabolic	0.642288	1.43359
292	rs1801725_T	NA	-0.00606326	0.0301671	0.993955	0.840707	logistic	47449	5520	41929	0.0410751	0.137442	0		FALSE	FALSE	292	Neurological disorders	mental disorders	0.936889	1.0545
184.1	rs1801725_T	NA	-0.0216681	0.108852	0.978565	0.842215	logistic	48462	378	48084	0.30964	0.137211	0		FALSE	FALSE	184.1	Malignant neoplasm of ovary and other uterine adnexa	neoplasms	0.790557	1.21128
871.3	rs1801725_T	NA	-0.0343228	0.173357	0.96626	0.843053	logistic	46481	147	46334	0.100191	0.137142	0		FALSE	FALSE	871.3	Open wound of foot except toe(s) alone	injuries & poisonings	0.687907	1.35724
306.9	rs1801725_T	NA	0.035708	0.181012	1.03635	0.843617	logistic	30220	128	30092	0.630141	0.134183	0		FALSE	FALSE	306.9	Tension headache	mental disorders	0.726821	1.47771
444.1	rs1801725_T	NA	0.0321338	0.16323	1.03266	0.843935	logistic	43220	160	43060	0.0938941	0.137818	0		FALSE	FALSE	444.1	Arterial embolism and thrombosis of lower extremity artery	circulatory system	0.749914	1.422
427.5	rs1801725_T	NA	0.00751632	0.0383394	1.00754	0.844574	logistic	35274	3458	31816	0.32536	0.137679	0		FALSE	FALSE	427.5	Arrhythmia (cardiac) NOS	circulatory system	0.934607	1.08617
465.2	rs1801725_T	NA	0.00760359	0.0388861	1.00763	0.844974	logistic	38851	3073	35778	0.273169	0.137062	0		FALSE	FALSE	465.2	Acute pharyngitis	respiratory	0.933688	1.08743
745	rs1801725_T	NA	0.00417971	0.0214461	1.00419	0.845476	logistic	44288	14691	29597	0.0325106	0.136651	0		FALSE	FALSE	745	Pain in joint	musculoskeletal	0.962853	1.0473
522	rs1801725_T	NA	-0.0325966	0.168978	0.967929	0.847034	logistic	48352	155	48197	0.42779	0.137543	0		FALSE	FALSE	522	Diseases of pulp and periapical tissues	digestive	0.695035	1.34797
994.2	rs1801725_T	NA	0.00715937	0.037426	1.00719	0.848295	logistic	52086	3307	48779	0.323813	0.137609	0		FALSE	FALSE	994.2	Sepsis	injuries & poisonings	0.935948	1.08384
375	rs1801725_T	NA	-0.0295461	0.155036	0.970886	0.848858	logistic	44884	181	44703	0.679419	0.136129	0		FALSE	FALSE	375	Disorders of lacrimal system	sense organs	0.716471	1.31564
571.6	rs1801725_T	NA	-0.0271174	0.142707	0.973247	0.849292	logistic	42806	220	42586	0.0843937	0.137084	0		FALSE	FALSE	571.6	Primary biliary cirrhosis	digestive	0.73578	1.28735
574.2	rs1801725_T	NA	-0.0237265	0.126179	0.976553	0.850847	logistic	48572	272	48300	0.135793	0.137662	0		FALSE	FALSE	574.2	Calculus of bile duct	digestive	0.762588	1.25055
117	rs1801725_T	NA	0.0171062	0.0909721	1.01725	0.850847	logistic	45311	519	44792	0.0317622	0.136965	0		FALSE	FALSE	117	Mycoses	infectious diseases	0.851123	1.21581
701.3	rs1801725_T	NA	0.0314407	0.169251	1.03194	0.85263	logistic	46734	147	46587	0.113331	0.137405	0		FALSE	FALSE	701.3	Circumscribed scleroderma	dermatologic	0.740603	1.43788
578	rs1801725_T	NA	-0.00655761	0.0356333	0.993464	0.85399	logistic	44636	3705	40931	0.441891	0.136493	0		FALSE	FALSE	578	Gastrointestinal hemorrhage	digestive	0.926447	1.06533
797	rs1801725_T	NA	-0.0116029	0.0632885	0.988464	0.854536	logistic	52475	1121	51354	0.236863	0.137227	0		FALSE	FALSE	797	Shock	symptoms	0.87315	1.11901
686.1	rs1801725_T	NA	0.0257515	0.140568	1.02609	0.854644	logistic	42894	212	42682	0.0749256	0.136336	0		FALSE	FALSE	686.1	Carbuncle and furuncle	dermatologic	0.778986	1.35157
261	rs1801725_T	NA	0.0051963	0.0289556	1.00521	0.857578	logistic	42999	6092	36907	0.699531	0.137201	0		FALSE	FALSE	261	Vitamin deficiency	endocrine/metabolic	0.94975	1.06391
578.2	rs1801725_T	NA	-0.00856902	0.0477504	0.991468	0.857581	logistic	42904	1973	40931	0.27419	0.136514	0		FALSE	FALSE	578.2	Blood in stool	digestive	0.902885	1.08874
705.1	rs1801725_T	NA	-0.0322486	0.180163	0.968266	0.85794	logistic	46855	135	46720	0.0526479	0.136474	0		FALSE	FALSE	705.1	Dyshidrosis	dermatologic	0.680201	1.37833
755	rs1801725_T	NA	-0.018761	0.104902	0.981414	0.858061	logistic	51772	404	51368	0.293853	0.137314	0		FALSE	FALSE	755	Congenital anomalies of limbs	congenital anomalies	0.799021	1.20544
317	rs1801725_T	NA	0.0103595	0.0583587	1.01041	0.859105	logistic	41844	1331	40513	0.0959154	0.13757	0		FALSE	FALSE	317	Alcohol-related disorders	mental disorders	0.901204	1.13286
274.21	rs1801725_T	NA	-0.0343954	0.194955	0.966189	0.859958	logistic	50437	118	50319	0.124228	0.137181	0		FALSE	FALSE	274.21	Chondrocalcinosis	endocrine/metabolic	0.659346	1.41583
694.2	rs1801725_T	NA	0.0107757	0.0615467	1.01083	0.861015	logistic	45075	1135	43940	0.0293867	0.137892	0		FALSE	FALSE	694.2	Other dyschromia	dermatologic	0.895963	1.14043
573.7	rs1801725_T	NA	-0.0158759	0.0915198	0.984249	0.862283	logistic	43111	525	42586	0.0587451	0.137088	0		FALSE	FALSE	573.7	Abnormal results of function study of liver	digestive	0.822625	1.17763
587	rs1801725_T	NA	-0.0127139	0.0734638	0.987367	0.862601	logistic	40138	844	39294	0.393204	0.137351	0		FALSE	FALSE	587	Kidney replaced by transpant	genitourinary	0.854958	1.14028
528	rs1801725_T	NA	0.0105489	0.0610186	1.0106	0.862746	logistic	50690	1163	49527	0.0906672	0.137621	0		FALSE	FALSE	528	Diseases of the oral soft tissues, excluding lesions specific for gingiva and tongue	digestive	0.896688	1.13899
263	rs1801725_T	NA	-0.0167093	0.0972891	0.983429	0.863635	logistic	37375	468	36907	0.35632	0.13691	0		FALSE	FALSE	263	Other nutritional deficiency	endocrine/metabolic	0.812698	1.19003
465.4	rs1801725_T	NA	0.0237546	0.13891	1.02404	0.864218	logistic	35997	219	35778	0.0841202	0.136567	0		FALSE	FALSE	465.4	Acute laryngitis and tracheitis	respiratory	0.779963	1.34449
618.6	rs1801725_T	NA	-0.024875	0.146	0.975432	0.864714	logistic	52423	213	52210	0.142117	0.137621	0		FALSE	FALSE	618.6	Vaginal enterocele, congenital or acquired	genitourinary	0.732688	1.2986
522.5	rs1801725_T	NA	-0.0292051	0.173267	0.971217	0.866146	logistic	48344	147	48197	0.424586	0.137546	0		FALSE	FALSE	522.5	Periapical abscess	digestive	0.691558	1.36397
306.1	rs1801725_T	NA	-0.0251968	0.150642	0.975118	0.867163	logistic	30287	195	30092	0.601063	0.13415	0		FALSE	FALSE	306.1	Mental disorders durring/after pregnancy	mental disorders	0.725819	1.31004
420.22	rs1801725_T	NA	-0.0283525	0.169708	0.972046	0.867318	logistic	48239	151	48088	0.446158	0.13715	0		FALSE	FALSE	420.22	Chronic pericarditis	circulatory system	0.696993	1.35564
577.2	rs1801725_T	NA	0.0209252	0.125522	1.02115	0.867602	logistic	51816	272	51544	0.350485	0.137332	0		FALSE	FALSE	577.2	Chronic pancreatitis	digestive	0.798438	1.30597
705.8	rs1801725_T	NA	0.0210271	0.126608	1.02125	0.868094	logistic	46981	261	46720	0.0475568	0.136513	0		FALSE	FALSE	705.8	Hyperhidrosis	dermatologic	0.796821	1.30889
362.22	rs1801725_T	NA	0.0288852	0.175636	1.02931	0.869369	logistic	47290	139	47151	0.0236766	0.136741	0		FALSE	FALSE	362.22	Macular degeneration, wet	sense organs	0.729525	1.45228
227.3	rs1801725_T	NA	-0.0227676	0.138467	0.97749	0.869396	logistic	51921	228	51693	0.239128	0.137401	0		FALSE	FALSE	227.3	Benign neoplasm of pituitary gland and craniopharyngeal duct (pouch)	neoplasms	0.745155	1.28227
503	rs1801725_T	NA	-0.00892353	0.054409	0.991116	0.869725	logistic	38721	1558	37163	0.152606	0.136696	0		FALSE	FALSE	503	Pulmonary congestion and hypostasis	respiratory	0.890862	1.10265
594.2	rs1801725_T	NA	0.0281603	0.172443	1.02856	0.870281	logistic	48307	141	48166	0.237487	0.137392	0		FALSE	FALSE	594.2	Calculus of lower urinary tract	genitourinary	0.733573	1.44217
591	rs1801725_T	NA	0.00427057	0.0263456	1.00428	0.871228	logistic	45013	7811	37202	0.421182	0.137982	0		FALSE	FALSE	591	Urinary tract infection	genitourinary	0.953738	1.0575
368.2	rs1801725_T	NA	-0.0146646	0.0911677	0.985442	0.872209	logistic	49055	530	48525	0.113307	0.137448	0		FALSE	FALSE	368.2	Diplopia and disorders of binocular vision	sense organs	0.824191	1.17824
473.1	rs1801725_T	NA	-0.0235754	0.146614	0.9767	0.872252	logistic	34265	204	34061	0.177582	0.135824	0		FALSE	FALSE	473.1	Chronic laryngitis	respiratory	0.732759	1.30185
604.3	rs1801725_T	NA	-0.0340984	0.212409	0.966476	0.872462	logistic	45972	100	45872	0.362533	0.136768	0		FALSE	FALSE	604.3	Peyronie's disease	genitourinary	0.63736	1.46554
112	rs1801725_T	NA	0.00808512	0.0503991	1.00812	0.872549	logistic	46526	1734	44792	0.109257	0.13702	0		FALSE	FALSE	112	Candidiasis	infectious diseases	0.913294	1.11279
80	rs1801725_T	NA	-0.00951171	0.0593131	0.990533	0.872594	logistic	50892	1270	49622	0.220546	0.137379	0		FALSE	FALSE	80	Postoperative infection	infectious diseases	0.881822	1.11265
555.2	rs1801725_T	NA	0.0110749	0.0694912	1.01114	0.873377	logistic	35077	898	34179	0.17497	0.136428	0		FALSE	FALSE	555.2	Ulcerative colitis	digestive	0.882384	1.15868
619.2	rs1801725_T	NA	-0.0184462	0.116628	0.981723	0.874329	logistic	50138	312	49826	0.380776	0.137301	0		FALSE	FALSE	619.2	Disorders of uterus, NEC	genitourinary	0.781112	1.23386
704.2	rs1801725_T	NA	0.0265891	0.168148	1.02695	0.874355	logistic	48831	144	48687	0.109405	0.136931	0		FALSE	FALSE	704.2	Hirsutism	dermatologic	0.738614	1.42783
388	rs1801725_T	NA	0.0319629	0.202718	1.03248	0.874716	logistic	45778	103	45675	0.31011	0.137151	0		FALSE	FALSE	388	Other disorders of ear	sense organs	0.693944	1.53617
433.8	rs1801725_T	NA	-0.0108694	0.0692453	0.989189	0.875269	logistic	45031	949	44082	0.359394	0.13745	0		FALSE	FALSE	433.8	Late effects of cerebrovascular disease	circulatory system	0.863648	1.13298
603	rs1801725_T	NA	0.0214835	0.137287	1.02172	0.87565	logistic	46093	221	45872	0.277351	0.136832	0		FALSE	FALSE	603	Other disorders of testis	genitourinary	0.780673	1.33718
241.2	rs1801725_T	NA	-0.00927651	0.0597319	0.990766	0.876583	logistic	42359	1279	41080	0.347023	0.137338	0		FALSE	FALSE	241.2	Nontoxic multinodular goiter	endocrine/metabolic	0.881305	1.11382
792	rs1801725_T	NA	0.00963424	0.0622553	1.00968	0.877015	logistic	47468	1130	46338	0.36981	0.137577	0		FALSE	FALSE	792	Abnormal Papanicolaou smear of cervix and cervical HPV	genitourinary	0.893699	1.14071
597.2	rs1801725_T	NA	0.0273132	0.176526	1.02769	0.877037	logistic	47410	134	47276	0.388303	0.138251	0		FALSE	FALSE	597.2	Urinary complications NEC	genitourinary	0.72711	1.45252
433.5	rs1801725_T	NA	0.0175111	0.113235	1.01767	0.877101	logistic	44422	340	44082	0.228458	0.137533	0		FALSE	FALSE	433.5	Cerebral aneurysm	circulatory system	0.815113	1.27055
276.14	rs1801725_T	NA	0.00495363	0.0321334	1.00497	0.877485	logistic	38845	4852	33993	0.266713	0.13774	0		FALSE	FALSE	276.14	Hypopotassemia	endocrine/metabolic	0.943624	1.0703
312	rs1801725_T	NA	0.0153148	0.100172	1.01543	0.878489	logistic	49373	443	48930	0.00738813	0.136968	0		FALSE	FALSE	312	Conduct disorders	mental disorders	0.834417	1.23572
802	rs1801725_T	NA	-0.0160204	0.10511	0.984107	0.878859	logistic	42514	401	42113	0.481366	0.137155	0		FALSE	FALSE	802	Fracture of pelvis	injuries & poisonings	0.800887	1.20924
184.11	rs1801725_T	NA	-0.0184975	0.121409	0.981673	0.878906	logistic	48386	302	48084	0.272328	0.137219	0		FALSE	FALSE	184.11	Malignant neoplasm of ovary	neoplasms	0.773786	1.24541
613.7	rs1801725_T	NA	0.0176886	0.116964	1.01785	0.879794	logistic	50142	305	49837	0.0879034	0.13735	0		FALSE	FALSE	613.7	Other signs and symptoms in breast	genitourinary	0.80932	1.2801
726	rs1801725_T	NA	-0.00460906	0.0305417	0.995402	0.880046	logistic	43282	5435	37847	0.0198942	0.137274	0		FALSE	FALSE	726	Peripheral enthesopathies and allied syndromes	musculoskeletal	0.937564	1.05681
374	rs1801725_T	NA	0.00857915	0.0572977	1.00862	0.880978	logistic	45910	1377	44533	0.0393227	0.136288	0		FALSE	FALSE	374	Other disorders of eyelids	sense organs	0.901474	1.12849
586	rs1801725_T	NA	0.00509412	0.0352456	1.00511	0.88508	logistic	43226	3932	39294	0.49765	0.13744	0		FALSE	FALSE	586	Other disorders of the kidney and ureters	genitourinary	0.938017	1.077
427.7	rs1801725_T	NA	-0.00480764	0.033635	0.995204	0.886341	logistic	36255	4439	31816	0.0188513	0.137402	0		FALSE	FALSE	427.7	Tachycardia NOS	circulatory system	0.931711	1.06302
701.2	rs1801725_T	NA	0.00909172	0.0638295	1.00913	0.886734	logistic	47647	1060	46587	0.0835039	0.137459	0		FALSE	FALSE	701.2	Scar conditions and fibrosis of skin	dermatologic	0.890463	1.14362
292.6	rs1801725_T	NA	0.0230086	0.161937	1.02328	0.887014	logistic	42090	161	41929	0.222836	0.137788	0		FALSE	FALSE	292.6	Hallucinations	mental disorders	0.744988	1.40552
525.1	rs1801725_T	NA	0.0198865	0.140995	1.02009	0.887835	logistic	48402	205	48197	0.252367	0.137598	0		FALSE	FALSE	525.1	Loss of teeth or edentulism	digestive	0.773783	1.34479
735.1	rs1801725_T	NA	-0.0181442	0.129945	0.982019	0.888952	logistic	45288	254	45034	0.17691	0.136868	0		FALSE	FALSE	735.1	Flat foot	musculoskeletal	0.761218	1.26687
38.1	rs1801725_T	NA	-0.0110328	0.0790649	0.989028	0.889023	logistic	44768	705	44063	0.0836389	0.137822	0		FALSE	FALSE	38.1	Gram negative septicemia	infectious diseases	0.847046	1.15481
980	rs1801725_T	NA	-0.0070743	0.0510775	0.992951	0.889844	logistic	51937	1716	50221	0.0123205	0.137195	0		FALSE	FALSE	980	Encounter for long-term (current) use of antibiotics	infectious diseases	0.898358	1.0975
379.5	rs1801725_T	NA	0.0217035	0.158437	1.02194	0.891043	logistic	44868	165	44703	0.598592	0.136166	0		FALSE	FALSE	379.5	Disorders of iris and ciliary body	sense organs	0.749137	1.39409
245	rs1801725_T	NA	0.00940074	0.0690319	1.00945	0.891679	logistic	41990	910	41080	0.258551	0.137426	0		FALSE	FALSE	245	Thyroiditis	endocrine/metabolic	0.881701	1.1557
291	rs1801725_T	NA	0.00630679	0.0470985	1.00633	0.893477	logistic	43972	2043	41929	0.157354	0.137724	0		FALSE	FALSE	291	Other specified nonpsychotic and/or transient mental disorders	mental disorders	0.917588	1.10365
394.7	rs1801725_T	NA	0.00981342	0.0734215	1.00986	0.893672	logistic	43168	816	42352	0.460857	0.138007	0		FALSE	FALSE	394.7	Disease of tricuspid valve	circulatory system	0.874509	1.16616
198.5	rs1801725_T	NA	-0.012053	0.090425	0.988019	0.893962	logistic	41023	547	40476	0.713341	0.13696	0		FALSE	FALSE	198.5	Secondary malignancy of brain/spine	neoplasms	0.82755	1.17961
707.2	rs1801725_T	NA	0.00971319	0.0734292	1.00976	0.894763	logistic	51356	819	50537	0.0779453	0.137335	0		FALSE	FALSE	707.2	Chronic ulcer of leg or foot	dermatologic	0.874408	1.16606
378	rs1801725_T	NA	0.00988972	0.0759204	1.00994	0.896357	logistic	45462	759	44703	0.648276	0.136202	0		FALSE	FALSE	378	Strabismus and other disorders of binocular eye movements	sense organs	0.870303	1.17198
531.4	rs1801725_T	NA	-0.0166394	0.130374	0.983498	0.898443	logistic	50599	257	50342	0.0776441	0.137137	0		FALSE	FALSE	531.4	Peptic ulcer, site unspecified	digestive	0.761723	1.26984
250.14	rs1801725_T	NA	-0.0120725	0.0948076	0.988	0.898674	logistic	40240	496	39744	0.175178	0.136817	0		FALSE	FALSE	250.14	Type 1 diabetes with neurological manifestations	endocrine/metabolic	0.820456	1.18976
701	rs1801725_T	NA	0.00565116	0.0447136	1.00567	0.899427	logistic	48809	2222	46587	0.0484664	0.137485	0		FALSE	FALSE	701	Other hypertrophic and atrophic conditions of skin	dermatologic	0.921283	1.09778
756.3	rs1801725_T	NA	0.025907	0.20529	1.02625	0.899576	logistic	51469	101	51368	0.275679	0.137316	0		FALSE	FALSE	756.3	Congenital anomalies of muscle, tendon, fascia, and connective tissue	congenital anomalies	0.686286	1.53461
454.11	rs1801725_T	NA	0.0137057	0.110012	1.0138	0.900854	logistic	39642	355	39287	0.00281235	0.136358	0		FALSE	FALSE	454.11	Varicose veins of lower extremity, symptomtic	circulatory system	0.817162	1.25776
526.41	rs1801725_T	NA	-0.0204294	0.167517	0.979778	0.902935	logistic	48348	151	48197	0.380286	0.137565	0		FALSE	FALSE	526.41	Temporomandibular joint disorder, unspecified	digestive	0.705561	1.36057
286.1	rs1801725_T	NA	-0.0170706	0.142669	0.983074	0.904758	logistic	41218	217	41001	0.06913	0.137307	0		FALSE	FALSE	286.1	Congenital coagulation defects	hematopoietic	0.743266	1.30025
800.1	rs1801725_T	NA	-0.00955806	0.0817539	0.990487	0.906929	logistic	42788	675	42113	0.528101	0.13713	0		FALSE	FALSE	800.1	Fracture of neck of femur	injuries & poisonings	0.843837	1.16262
624	rs1801725_T	NA	0.0175952	0.150922	1.01775	0.907189	logistic	48957	183	48774	0.329173	0.137243	0		FALSE	FALSE	624	Symptoms involving female genital tract	genitourinary	0.757136	1.36807
450	rs1801725_T	NA	-0.00847641	0.0732627	0.991559	0.907891	logistic	53130	816	52314	0.343309	0.137201	0		FALSE	FALSE	450	Noninfectious disorders of lymphatic channels	circulatory system	0.858927	1.14467
722.8	rs1801725_T	NA	-0.0102993	0.0895652	0.989754	0.908451	logistic	41053	553	40500	0.0689461	0.136324	0		FALSE	FALSE	722.8	Postlaminectomy syndrome	musculoskeletal	0.830401	1.17969
519	rs1801725_T	NA	0.00560725	0.0490567	1.00562	0.908999	logistic	49470	1845	47625	0.333469	0.137801	0		FALSE	FALSE	519	Other diseases of respiratory system, not elsewhere classified	respiratory	0.913434	1.10712
275.51	rs1801725_T	NA	0.00968858	0.0850492	1.00974	0.909303	logistic	47885	599	47286	0.402022	0.137527	0		FALSE	FALSE	275.51	Hypocalcemia	endocrine/metabolic	0.854697	1.1929
315.3	rs1801725_T	NA	0.0119501	0.105712	1.01202	0.909995	logistic	49324	394	48930	0.00744377	0.136962	0		FALSE	FALSE	315.3	Mental retardation	mental disorders	0.822633	1.24501
280	rs1801725_T	NA	-0.00431076	0.0384491	0.995699	0.910731	logistic	37296	3199	34097	0.00608412	0.137763	0		FALSE	FALSE	280	Iron deficiency anemias	hematopoietic	0.92342	1.07363
994.21	rs1801725_T	NA	-0.00707237	0.0642393	0.992953	0.912335	logistic	49861	1082	48779	0.218954	0.137623	0		FALSE	FALSE	994.21	Septic shock	injuries & poisonings	0.875481	1.12619
395.2	rs1801725_T	NA	0.00480393	0.0440818	1.00482	0.91322	logistic	44800	2448	42352	0.172111	0.138025	0		FALSE	FALSE	395.2	Nonrheumatic aortic valve disorders	circulatory system	0.921644	1.09549
701.1	rs1801725_T	NA	0.0185933	0.176452	1.01877	0.91608	logistic	46724	137	46587	0.120228	0.137403	0		FALSE	FALSE	701.1	Keratoderma, acquired	dermatologic	0.720901	1.43971
506	rs1801725_T	NA	-0.00553496	0.0526738	0.99448	0.916312	logistic	38837	1674	37163	0.0432798	0.1367	0		FALSE	FALSE	506	Empyema and pneumothorax	respiratory	0.896932	1.10264
817	rs1801725_T	NA	0.0195787	0.187323	1.01977	0.916758	logistic	51286	118	51168	0.19465	0.137357	0		FALSE	FALSE	817	Concussion	injuries & poisonings	0.7064	1.47216
771.2	rs1801725_T	NA	-0.0164525	0.157783	0.983682	0.916953	logistic	46403	177	46226	0.446786	0.137329	0		FALSE	FALSE	771.2	Cramp of limb	symptoms	0.722016	1.34018
110.1	rs1801725_T	NA	-0.00507381	0.048763	0.994939	0.917129	logistic	46687	1895	44792	0.201115	0.137019	0		FALSE	FALSE	110.1	Dermatophytosis	infectious diseases	0.90425	1.09472
599.9	rs1801725_T	NA	0.0056065	0.054619	1.00562	0.918243	logistic	38371	1504	36867	0.17566	0.136874	0		FALSE	FALSE	599.9	Other abnormality of urination	genitourinary	0.903529	1.11925
395.1	rs1801725_T	NA	-0.00424775	0.0416392	0.995761	0.918746	logistic	45126	2774	42352	0.575488	0.137903	0		FALSE	FALSE	395.1	Nonrheumatic mitral valve disorders	circulatory system	0.917722	1.08044
110.2	rs1801725_T	NA	0.0201505	0.199118	1.02035	0.919393	logistic	44895	103	44792	0.0213793	0.136975	0		FALSE	FALSE	110.2	Dermatomycoses	infectious diseases	0.690651	1.50745
264.2	rs1801725_T	NA	0.00821539	0.0812625	1.00825	0.919474	logistic	37687	780	36907	0.432737	0.137076	0		FALSE	FALSE	264.2	Failure to thrive (childhood)	endocrine/metabolic	0.859797	1.18233
618	rs1801725_T	NA	-0.00713685	0.072466	0.992889	0.921547	logistic	53077	867	52210	0.257331	0.137602	0		FALSE	FALSE	618	Genital prolapse	genitourinary	0.861422	1.14442
599	rs1801725_T	NA	-0.0025718	0.0266308	0.997432	0.923066	logistic	44319	7452	36867	0.314948	0.137007	0		FALSE	FALSE	599	Other symptoms/disorders or the urinary system	genitourinary	0.946705	1.05088
727.1	rs1801725_T	NA	0.00495713	0.051598	1.00497	0.923463	logistic	39508	1661	37847	0.007085	0.137301	0		FALSE	FALSE	727.1	Synovitis and tenosynovitis	musculoskeletal	0.908305	1.11192
38.2	rs1801725_T	NA	-0.00872039	0.0922368	0.991318	0.924677	logistic	44585	522	44063	0.0256524	0.137815	0		FALSE	FALSE	38.2	Gram positive septicemia	infectious diseases	0.827369	1.18775
751.1	rs1801725_T	NA	0.0103992	0.110334	1.01045	0.924909	logistic	50296	372	49924	0.200562	0.137416	0		FALSE	FALSE	751.1	Congenital anomalies of genital organs	congenital anomalies	0.81395	1.2544
758	rs1801725_T	NA	-0.0100333	0.10675	0.990017	0.925118	logistic	51550	400	51150	0.144825	0.136954	0		FALSE	FALSE	758	Chromosomal anomalies and genetic disorders	congenital anomalies	0.803109	1.22042
804	rs1801725_T	NA	0.00702557	0.0755277	1.00705	0.925888	logistic	42872	759	42113	0.568412	0.137222	0		FALSE	FALSE	804	Fracture of hand or wrist	injuries & poisonings	0.868482	1.16773
364.51	rs1801725_T	NA	-0.0191329	0.208864	0.981049	0.927012	logistic	47713	103	47610	0.0698908	0.136787	0		FALSE	FALSE	364.51	Fuchs' dystrophy	sense organs	0.651481	1.47734
278	rs1801725_T	NA	-0.0024072	0.0265432	0.997596	0.927739	logistic	46546	7284	39262	0.413105	0.13694	0		FALSE	FALSE	278	Overweight, obesity and other hyperalimentation	endocrine/metabolic	0.947023	1.05087
627.1	rs1801725_T	NA	0.00783778	0.0893777	1.00787	0.930121	logistic	42777	553	42224	0.191171	0.137515	0		FALSE	FALSE	627.1	Postmenopausal bleeding	genitourinary	0.84591	1.20084
567	rs1801725_T	NA	0.00611644	0.0700838	1.00614	0.930454	logistic	44483	893	43590	0.489032	0.137288	0		FALSE	FALSE	567	Peritonitis and retroperitoneal infections	digestive	0.877	1.15428
727.7	rs1801725_T	NA	0.012769	0.146571	1.01285	0.930578	logistic	38044	197	37847	0.162273	0.137118	0		FALSE	FALSE	727.7	Contracture of tendon (sheath)	musculoskeletal	0.759944	1.34992
524	rs1801725_T	NA	-0.00915007	0.105476	0.990892	0.93087	logistic	48568	371	48197	0.403879	0.137621	0		FALSE	FALSE	524	Dentofacial anomalies, including malocclusion	digestive	0.80583	1.21845
560.2	rs1801725_T	NA	-0.0149653	0.176508	0.985146	0.932432	logistic	34317	138	34179	0.38479	0.136346	0		FALSE	FALSE	560.2	Impaction of intestine	digestive	0.697034	1.39235
738.4	rs1801725_T	NA	0.00598492	0.0715687	1.006	0.933355	logistic	45896	862	45034	0.0991514	0.136875	0		FALSE	FALSE	738.4	Acquired spondylolisthesis	musculoskeletal	0.874337	1.1575
618.2	rs1801725_T	NA	0.0108576	0.130404	1.01092	0.933644	logistic	52465	255	52210	0.263104	0.137654	0		FALSE	FALSE	618.2	Uterine/Uterovaginal prolapse	genitourinary	0.782912	1.30532
264.3	rs1801725_T	NA	0.00735893	0.0913125	1.00739	0.935768	logistic	37540	633	36907	0.435126	0.136961	0		FALSE	FALSE	264.3	Delayed milestones	endocrine/metabolic	0.842305	1.20482
378.1	rs1801725_T	NA	-0.00721035	0.090414	0.992816	0.936438	logistic	45242	539	44703	0.659772	0.136168	0		FALSE	FALSE	378.1	Strabismus (not specified as paralytic)	sense organs	0.831585	1.18531
361.1	rs1801725_T	NA	-0.0115519	0.14539	0.988515	0.936671	logistic	47815	205	47610	0.00629701	0.136798	0		FALSE	FALSE	361.1	Retinal detachment with retinal defect	sense organs	0.743404	1.31444
335	rs1801725_T	NA	0.00495215	0.0625525	1.00496	0.936899	logistic	41068	1128	39940	0.292805	0.137723	0		FALSE	FALSE	335	Multiple sclerosis	neurological	0.889006	1.13605
313.2	rs1801725_T	NA	0.0147975	0.190965	1.01491	0.938235	logistic	49045	115	48930	0.0325868	0.136966	0		FALSE	FALSE	313.2	Tics and stuttering	mental disorders	0.69803	1.47563
743.2	rs1801725_T	NA	-0.00624451	0.0822715	0.993775	0.939498	logistic	43586	656	42930	0.31158	0.137154	0		FALSE	FALSE	743.2	Pathologic fracture	musculoskeletal	0.845779	1.16767
276.6	rs1801725_T	NA	-0.00345239	0.0467419	0.996554	0.941121	logistic	36188	2195	33993	0.492397	0.13778	0		FALSE	FALSE	276.6	Fluid overload	endocrine/metabolic	0.909312	1.09216
564.9	rs1801725_T	NA	0.0128934	0.176045	1.01298	0.941616	logistic	34318	139	34179	0.384194	0.136342	0		FALSE	FALSE	564.9	Personal history of diseases of digestive system	digestive	0.717376	1.43038
535.6	rs1801725_T	NA	-0.0109232	0.150929	0.989136	0.942305	logistic	45329	190	45139	0.151584	0.137164	0		FALSE	FALSE	535.6	Duodenitis	digestive	0.735839	1.32963
523.1	rs1801725_T	NA	0.00611822	0.0860045	1.00614	0.943288	logistic	48754	557	48197	0.377614	0.13766	0		FALSE	FALSE	523.1	Gingivitis	digestive	0.850058	1.19087
519.9	rs1801725_T	NA	-0.00382126	0.0548068	0.996186	0.944415	logistic	49104	1479	47625	0.431374	0.137769	0		FALSE	FALSE	519.9	Symptoms involving respiratory system and other chest symptoms	respiratory	0.894722	1.10916
334	rs1801725_T	NA	-0.00614165	0.0896998	0.993877	0.945412	logistic	40477	537	39940	0.409679	0.137757	0		FALSE	FALSE	334	Degenerative disease of the spinal cord	neurological	0.83364	1.18491
735.23	rs1801725_T	NA	0.00992189	0.145266	1.00997	0.945546	logistic	45235	201	45034	0.14351	0.136874	0		FALSE	FALSE	735.23	Hallux rigidus	musculoskeletal	0.759725	1.34265
300.3	rs1801725_T	NA	-0.00680015	0.10173	0.993223	0.946705	logistic	30514	422	30092	0.691838	0.134217	0		FALSE	FALSE	300.3	Obsessive-compulsive disorders	mental disorders	0.813678	1.21239
809	rs1801725_T	NA	0.00290278	0.0439074	1.00291	0.947289	logistic	44467	2354	42113	0.355816	0.137158	0		FALSE	FALSE	809	Fracture of unspecified bones	injuries & poisonings	0.920208	1.09304
871.1	rs1801725_T	NA	-0.00897067	0.137877	0.991069	0.948124	logistic	46564	230	46334	0.0251571	0.137145	0		FALSE	FALSE	871.1	Open wound of hand except finger(s)	injuries & poisonings	0.756381	1.29858
626.12	rs1801725_T	NA	0.00432558	0.0672054	1.00433	0.948681	logistic	43199	975	42224	0.111482	0.137561	0		FALSE	FALSE	626.12	Excessive or frequent menstruation	genitourinary	0.880384	1.14574
292.2	rs1801725_T	NA	-0.00636244	0.100298	0.993658	0.94942	logistic	42370	441	41929	0.257041	0.137751	0		FALSE	FALSE	292.2	Mild cognitive impairment	mental disorders	0.816321	1.20952
722.7	rs1801725_T	NA	-0.0096345	0.152068	0.990412	0.949482	logistic	40685	185	40500	0.0520806	0.136365	0		FALSE	FALSE	722.7	Intervertebral disc disorder with myelopathy	musculoskeletal	0.735145	1.33432
157	rs1801725_T	NA	0.00751121	0.119452	1.00754	0.949862	logistic	47899	302	47597	0.062036	0.136924	0		FALSE	FALSE	157	Pancreatic cancer	neoplasms	0.797228	1.27333
752	rs1801725_T	NA	0.00586049	0.0941455	1.00588	0.950364	logistic	52490	501	51989	0.214934	0.137293	0		FALSE	FALSE	752	Nervous system congenital anomalies	congenital anomalies	0.836386	1.20972
513	rs1801725_T	NA	0.00351361	0.0571246	1.00352	0.950955	logistic	50517	1367	49150	0.265856	0.137281	0		FALSE	FALSE	513	Respiratory abnormalities	respiratory	0.897223	1.12241
710.12	rs1801725_T	NA	-0.00575619	0.0974488	0.99426	0.952897	logistic	43014	465	42549	0.40741	0.137467	0		FALSE	FALSE	710.12	Chronic osteomyelitis	musculoskeletal	0.821391	1.20351
501	rs1801725_T	NA	0.00461424	0.078589	1.00462	0.95318	logistic	37884	721	37163	0.226881	0.136839	0		FALSE	FALSE	501	Pneumonitis due to inhalation of food or vomitus	respiratory	0.861207	1.17193
611.3	rs1801725_T	NA	0.00303874	0.0519674	1.00304	0.953371	logistic	48376	1677	46699	0.0768249	0.137568	0		FALSE	FALSE	611.3	Lump or mass in breast	genitourinary	0.905908	1.11059
285	rs1801725_T	NA	-0.00134841	0.0231551	0.998652	0.953562	logistic	45207	11110	34097	0.41323	0.137501	0		FALSE	FALSE	285	Other anemias	hematopoietic	0.954343	1.04502
225	rs1801725_T	NA	-0.00527135	0.0970592	0.994743	0.956688	logistic	52132	458	51674	0.122943	0.137679	0		FALSE	FALSE	225	Benign neoplasm of brain and other parts of nervous system	neoplasms	0.822417	1.20318
585.34	rs1801725_T	NA	-0.00331395	0.0610588	0.996692	0.956716	logistic	40534	1240	39294	0.316249	0.137354	0		FALSE	FALSE	585.34	Chronic Kidney Disease, Stage IV	genitourinary	0.884273	1.1234
707	rs1801725_T	NA	-0.00288266	0.0547091	0.997121	0.957978	logistic	52043	1506	50537	0.0825991	0.137281	0		FALSE	FALSE	707	Chronic ulcer of skin	dermatologic	0.895733	1.10999
189.1	rs1801725_T	NA	-0.00411002	0.0783888	0.995898	0.958185	logistic	52613	717	51896	0.364905	0.137514	0		FALSE	FALSE	189.1	Cancer of kidney and renal pelvis	neoplasms	0.854062	1.16129
550.1	rs1801725_T	NA	-0.0035691	0.0685163	0.996437	0.958456	logistic	46743	949	45794	0.439277	0.137357	0		FALSE	FALSE	550.1	Inguinal hernia	digestive	0.87122	1.13965
189	rs1801725_T	NA	-0.00316483	0.0608422	0.99684	0.958515	logistic	53113	1217	51896	0.320564	0.137509	0		FALSE	FALSE	189	Cancer of urinary organs (incl. kidney and bladder)	neoplasms	0.884781	1.12309
696.42	rs1801725_T	NA	0.00542765	0.10523	1.00544	0.958864	logistic	42097	383	41714	0.143628	0.137646	0		FALSE	FALSE	696.42	Psoriatic arthropathy	dermatologic	0.818057	1.23575
374.1	rs1801725_T	NA	-0.0087248	0.177489	0.991313	0.960794	logistic	44672	139	44533	0.0307388	0.136305	0		FALSE	FALSE	374.1	Ectropion or entropion	sense organs	0.70005	1.40376
704.1	rs1801725_T	NA	-0.00422243	0.087179	0.995786	0.96137	logistic	49242	555	48687	0.114281	0.136966	0		FALSE	FALSE	704.1	Alopecia	dermatologic	0.839379	1.18134
289.4	rs1801725_T	NA	0.00221624	0.0458655	1.00222	0.961461	logistic	41443	2152	39291	0.565915	0.137176	0		FALSE	FALSE	289.4	Lymphadenitis	hematopoietic	0.916054	1.09649
415.21	rs1801725_T	NA	-0.00510963	0.109923	0.994903	0.962925	logistic	43564	367	43197	0.131234	0.137705	0		FALSE	FALSE	415.21	Primary pulmonary hypertension	circulatory system	0.80207	1.2341
300.8	rs1801725_T	NA	0.0077255	0.167815	1.00776	0.963282	logistic	30245	153	30092	0.556032	0.134171	0		FALSE	FALSE	300.8	Acute reaction to stress	mental disorders	0.725284	1.40024
395.6	rs1801725_T	NA	0.0029166	0.064323	1.00292	0.963834	logistic	43436	1084	42352	0.351063	0.138008	0		FALSE	FALSE	395.6	Heart valve replaced	circulatory system	0.884125	1.13768
357	rs1801725_T	NA	0.00253757	0.0563436	1.00254	0.964077	logistic	48509	1406	47103	0.437544	0.137047	0		FALSE	FALSE	357	Inflammatory and toxic neuropathy	neurological	0.897721	1.1196
792.1	rs1801725_T	NA	0.00279334	0.064311	1.0028	0.965355	logistic	47399	1061	46338	0.353979	0.137556	0		FALSE	FALSE	792.1	Papanicolaou smear of cervix or vagina with atypical squamous cells	genitourinary	0.884037	1.13751
362.6	rs1801725_T	NA	-0.00879006	0.202647	0.991248	0.965402	logistic	47253	102	47151	0.0753224	0.136732	0		FALSE	FALSE	362.6	Peripheral retinal degenerations	sense organs	0.666325	1.47462
414.2	rs1801725_T	NA	0.0047244	0.118116	1.00474	0.968095	logistic	38786	330	38456	0.038212	0.137086	0		FALSE	FALSE	414.2	ASCVD	circulatory system	0.797094	1.26647
626.14	rs1801725_T	NA	0.00570983	0.148163	1.00573	0.969259	logistic	42417	193	42224	0.134217	0.137516	0		FALSE	FALSE	626.14	Irregular menstrual bleeding	genitourinary	0.752247	1.34462
38.3	rs1801725_T	NA	0.00190444	0.0498049	1.00191	0.969498	logistic	45873	1810	44063	0.0397426	0.137815	0		FALSE	FALSE	38.3	Bacteremia	infectious diseases	0.908725	1.10464
733.8	rs1801725_T	NA	0.00334288	0.0875632	1.00335	0.969547	logistic	42177	575	41602	0.0146525	0.136378	0		FALSE	FALSE	733.8	Malunion and nonunion of fracture	musculoskeletal	0.845116	1.19121
580.1	rs1801725_T	NA	-0.00469152	0.123904	0.995319	0.969796	logistic	39583	289	39294	0.573878	0.137445	0		FALSE	FALSE	580.1	Glomerulonephritis	genitourinary	0.780716	1.26891
242.1	rs1801725_T	NA	0.00357449	0.0984802	1.00358	0.971046	logistic	41525	445	41080	0.284232	0.137387	0		FALSE	FALSE	242.1	Graves' disease	endocrine/metabolic	0.827417	1.21725
916	rs1801725_T	NA	-0.00245434	0.0678884	0.997549	0.971161	logistic	49051	951	48100	0.413193	0.137418	0		FALSE	FALSE	916	Contusion	injuries & poisonings	0.873266	1.13952
527.7	rs1801725_T	NA	0.00366924	0.103063	1.00368	0.9716	logistic	49936	409	49527	0.212523	0.137576	0		FALSE	FALSE	527.7	Disturbance of salivary secretion	digestive	0.820096	1.22835
348.8	rs1801725_T	NA	-0.00213582	0.0600544	0.997866	0.971629	logistic	41169	1229	39940	0.231722	0.137725	0		FALSE	FALSE	348.8	Encephalopathy, not elsewhere classified	neurological	0.88706	1.12251
557	rs1801725_T	NA	-0.00375782	0.106313	0.996249	0.971803	logistic	34564	385	34179	0.43225	0.136341	0		FALSE	FALSE	557	Intestinal malabsorption (non-celiac)	digestive	0.808859	1.22705
358	rs1801725_T	NA	-0.00493312	0.14114	0.995079	0.972118	logistic	47321	218	47103	0.358965	0.137064	0		FALSE	FALSE	358	Myoneural disorders	neurological	0.7546	1.3122
516.1	rs1801725_T	NA	-0.0029383	0.0899209	0.997066	0.973933	logistic	53012	543	52469	0.145948	0.137346	0		FALSE	FALSE	516.1	Hemoptysis	respiratory	0.835953	1.18923
170	rs1801725_T	NA	0.00273537	0.083998	1.00274	0.974022	logistic	53121	616	52505	0.268109	0.137366	0		FALSE	FALSE	170	Cancer of bone and connective tissue	neoplasms	0.850526	1.18219
578.8	rs1801725_T	NA	0.00197155	0.0610762	1.00197	0.974249	logistic	42100	1169	40931	0.389729	0.13658	0		FALSE	FALSE	578.8	Hemorrhage of rectum and anus	digestive	0.888929	1.12939
246	rs1801725_T	NA	0.00297071	0.095604	1.00298	0.975211	logistic	41555	475	41080	0.474189	0.137384	0		FALSE	FALSE	246	Other disorders of thyroid	endocrine/metabolic	0.831592	1.20968
227.1	rs1801725_T	NA	-0.0050212	0.163094	0.994991	0.975439	logistic	51857	164	51693	0.291511	0.137407	0		FALSE	FALSE	227.1	Benign neoplasm of adrenal gland	neoplasms	0.722755	1.36977
516	rs1801725_T	NA	0.002616	0.0890525	1.00262	0.976565	logistic	53021	552	52469	0.152892	0.137351	0		FALSE	FALSE	516	Abnormal sputum	respiratory	0.842041	1.19382
381.9	rs1801725_T	NA	-0.0037865	0.130218	0.996221	0.976802	logistic	45061	253	44808	0.0144205	0.136659	0		FALSE	FALSE	381.9	Otorrhea	sense organs	0.771812	1.28588
610.4	rs1801725_T	NA	0.00410364	0.141128	1.00411	0.976803	logistic	46911	212	46699	0.0388516	0.137526	0		FALSE	FALSE	610.4	Benign neoplasm of breast	genitourinary	0.761467	1.32408
189.11	rs1801725_T	NA	0.00229537	0.0822321	1.0023	0.977731	logistic	52542	646	51896	0.335122	0.137528	0		FALSE	FALSE	189.11	Malignant neoplasm of kidney, except pelvis	neoplasms	0.853099	1.17759
159.4	rs1801725_T	NA	0.00501786	0.186005	1.00503	0.978478	logistic	47720	123	47597	0.0414097	0.136924	0		FALSE	FALSE	159.4	Malignant neoplasm of retroperitoneum and peritoneum	neoplasms	0.697988	1.44714
201	rs1801725_T	NA	0.00532373	0.201164	1.00534	0.978887	logistic	51448	106	51342	0.0944377	0.137323	0		FALSE	FALSE	201	Hodgkin's disease	neoplasms	0.677764	1.49123
172.2	rs1801725_T	NA	0.000948462	0.03742	1.00095	0.979779	logistic	47342	3639	43703	0.0809626	0.137235	0		FALSE	FALSE	172.2	Other non-epithelial cancer of skin	neoplasms	0.930164	1.07712
372	rs1801725_T	NA	0.00356047	0.14193	1.00357	0.979986	logistic	44749	216	44533	0.0764762	0.136305	0		FALSE	FALSE	372	Disorders of conjunctiva	sense organs	0.75986	1.32544
341	rs1801725_T	NA	-0.00220898	0.0907039	0.997793	0.98057	logistic	40468	528	39940	0.357994	0.137751	0		FALSE	FALSE	341	Other demyelinating diseases of central nervous system	neurological	0.83528	1.19193
136	rs1801725_T	NA	0.00250003	0.103037	1.0025	0.980643	logistic	51806	412	51394	0.0983647	0.137069	0		FALSE	FALSE	136	Other infectious and parasitic diseases	infectious diseases	0.819179	1.22685
356	rs1801725_T	NA	-0.00121303	0.05255	0.998788	0.981584	logistic	48750	1647	47103	0.390372	0.137026	0		FALSE	FALSE	356	Hereditary and idiopathic peripheral neuropathy	neurological	0.901035	1.10715
727.6	rs1801725_T	NA	-0.00195398	0.0853536	0.998048	0.981736	logistic	38447	600	37847	0.0658477	0.137124	0		FALSE	FALSE	727.6	Rupture of tendon, nontraumatic	musculoskeletal	0.8443	1.17979
509	rs1801725_T	NA	0.00069208	0.0306233	1.00069	0.981969	logistic	42701	5538	37163	0.118213	0.136308	0		FALSE	FALSE	509	Respiratory failure, insufficiency, arrest	respiratory	0.942396	1.06259
110	rs1801725_T	NA	0.00103441	0.0475324	1.00103	0.982638	logistic	46778	1986	44792	0.178603	0.137062	0		FALSE	FALSE	110	Dermatophytosis / Dermatomycosis	infectious diseases	0.911987	1.09878
274	rs1801725_T	NA	0.000936213	0.0473118	1.00094	0.984212	logistic	52388	2069	50319	0.140368	0.137245	0		FALSE	FALSE	274	Gout and other crystal arthropathies	endocrine/metabolic	0.912292	1.09819
635.2	rs1801725_T	NA	0.00284624	0.144722	1.00285	0.984309	logistic	51189	197	50992	0.445161	0.137647	0		FALSE	FALSE	635.2	Antepartum hemorrhage, abruptio placentae, and placenta previa	pregnancy complications	0.755173	1.33176
612	rs1801725_T	NA	-0.00199434	0.102327	0.998008	0.98445	logistic	47100	401	46699	0.0587303	0.137548	0		FALSE	FALSE	612	Breast conditions, congenital or relating to hormones	genitourinary	0.816642	1.21965
386.2	rs1801725_T	NA	0.00105532	0.0784539	1.00106	0.989268	logistic	44497	707	43790	0.415451	0.137369	0		FALSE	FALSE	386.2	Peripheral or central vertigo	sense organs	0.858375	1.16745
507	rs1801725_T	NA	-0.000424884	0.031695	0.999575	0.989304	logistic	42298	5135	37163	0.422168	0.136449	0		FALSE	FALSE	507	Pleurisy; pleural effusion	respiratory	0.939369	1.06364
333.1	rs1801725_T	NA	-0.00111243	0.08538	0.998888	0.989605	logistic	40540	600	39940	0.253136	0.137753	0		FALSE	FALSE	333.1	Essential tremor	neurological	0.844967	1.18085
727	rs1801725_T	NA	-0.000400963	0.0381687	0.999599	0.991618	logistic	41058	3211	37847	0.0638931	0.137294	0		FALSE	FALSE	727	Other disorders of synovium, tendon, and bursa	musculoskeletal	0.927547	1.07725
459.1	rs1801725_T	NA	-0.00138455	0.141465	0.998616	0.992191	logistic	43430	214	43216	0.27833	0.137727	0		FALSE	FALSE	459.1	Hemorrhage NOS	circulatory system	0.756801	1.3177
627.5	rs1801725_T	NA	-0.00173458	0.203999	0.998267	0.993216	logistic	42329	105	42224	0.169326	0.137494	0		FALSE	FALSE	627.5	Premature menopause and other ovarian failure	genitourinary	0.669267	1.489
750.21	rs1801725_T	NA	0.000877814	0.154318	1.00088	0.995461	logistic	50114	190	49924	0.205426	0.137387	0		FALSE	FALSE	750.21	Congenital anomalies of intestine	congenital anomalies	0.739645	1.35438
560.4	rs1801725_T	NA	-0.000265507	0.059602	0.999735	0.996446	logistic	35438	1259	34179	0.262842	0.136308	0		FALSE	FALSE	560.4	Other intestinal obstruction	digestive	0.889509	1.12362
292.11	rs1801725_T	NA	0.000446831	0.1022	1.00045	0.996512	logistic	42353	424	41929	0.114564	0.137735	0		FALSE	FALSE	292.11	Aphasia	mental disorders	0.818841	1.22233
736.2	rs1801725_T	NA	-0.000815642	0.194688	0.999185	0.996657	logistic	45145	111	45034	0.166598	0.13687	0		FALSE	FALSE	736.2	Acquired deformities of finger	musculoskeletal	0.682219	1.46341
429.1	rs1801725_T	NA	6.34966e-05	0.0815085	1.00006	0.999378	logistic	43108	675	42433	0.176458	0.137202	0		FALSE	FALSE	429.1	Heart transplant/surgery	circulatory system	0.852405	1.1733
588.2	rs1801725_T	NA	7.70838e-05	0.107058	1.00008	0.999426	logistic	39678	384	39294	0.437804	0.137457	0		FALSE	FALSE	588.2	Secondary hyperparathyroidism (of renal origin)	genitourinary	0.810781	1.23357
588.1	rs1801725_T	NA	-2.60441e-05	0.0684599	0.999974	0.999696	logistic	40261	967	39294	0.528289	0.137403	0		FALSE	FALSE	588.1	Renal osteodystrophy	genitourinary	0.874409	1.14357
625	rs1801725_T	NA	1.90767e-05	0.0623942	1.00002	0.999756	logistic	49904	1130	48774	0.157466	0.137264	0		FALSE	FALSE	625	Pain and other symptoms associated with female genital organs	genitourinary	0.884906	1.13011
8.51	rs1801725_T	NA	NA	NA	NA	NA	logistic	50775	5	50770	0.194413	0.1374	0	[Error: < 100 cases or controls]	NA	NA	8.51	Intestinal e.coli	infectious diseases	NA	NA
8.7	rs1801725_T	NA	NA	NA	NA	NA	logistic	50778	8	50770	0.20071	0.137412	0	[Error: < 100 cases or controls]	NA	NA	8.7	Intestinal infection due to protozoa	infectious diseases	NA	NA
10	rs1801725_T	NA	NA	NA	NA	NA	logistic	44132	69	44063	0.0492075	0.137836	0	[Error: < 100 cases or controls]	NA	NA	10	Tuberculosis	infectious diseases	NA	NA
31	rs1801725_T	NA	NA	NA	NA	NA	logistic	44159	96	44063	0.00723955	0.13782	0	[Error: < 100 cases or controls]	NA	NA	31	Diseases due to other mycobacteria	infectious diseases	NA	NA
31.1	rs1801725_T	NA	NA	NA	NA	NA	NA	44063	NA	NA	NA	NA	0	[Error: non-varying phenotype or genotype]	NA	NA	31.1	Leprosy	infectious diseases	NA	NA
41.21	rs1801725_T	NA	NA	NA	NA	NA	logistic	44085	22	44063	0.0283858	0.137881	0	[Error: < 100 cases or controls]	NA	NA	41.21	Rheumatic fever / chorea	infectious diseases	NA	NA
70.1	rs1801725_T	NA	NA	NA	NA	NA	logistic	41561	13	41548	0.182268	0.136426	0	[Error: < 100 cases or controls]	NA	NA	70.1	Viral hepatitis A	infectious diseases	NA	NA
79.1	rs1801725_T	NA	NA	NA	NA	NA	logistic	41570	22	41548	0.166483	0.136457	0	[Error: < 100 cases or controls]	NA	NA	79.1	Varicella infection	infectious diseases	NA	NA
81.1	rs1801725_T	NA	NA	NA	NA	NA	logistic	49681	59	49622	0.240915	0.137487	0	[Error: < 100 cases or controls]	NA	NA	81.1	Graft-versus-host disease	infectious diseases	NA	NA
81.11	rs1801725_T	NA	NA	NA	NA	NA	logistic	49634	12	49622	0.214996	0.137486	0	[Error: < 100 cases or controls]	NA	NA	81.11	Acute graft-versus-host disease	infectious diseases	NA	NA
81.12	rs1801725_T	NA	NA	NA	NA	NA	logistic	49672	50	49622	0.237908	0.137492	0	[Error: < 100 cases or controls]	NA	NA	81.12	Chronic graft-versus-host disease	infectious diseases	NA	NA
90.2	rs1801725_T	NA	NA	NA	NA	NA	logistic	53269	37	53232	0.310388	0.13735	0	[Error: < 100 cases or controls]	NA	NA	90.2	Gonococcal infections	infectious diseases	NA	NA
90.3	rs1801725_T	NA	NA	NA	NA	NA	logistic	53243	11	53232	0.286562	0.137323	0	[Error: < 100 cases or controls]	NA	NA	90.3	Venereal diseases due to Chlamydia trachomatis	infectious diseases	NA	NA
117.2	rs1801725_T	NA	NA	NA	NA	NA	logistic	44793	1	44792	0.0042512	0.136952	0	[Error: < 100 cases or controls]	NA	NA	117.2	Coccidioidomycosis	infectious diseases	NA	NA
117.3	rs1801725_T	NA	NA	NA	NA	NA	logistic	44813	21	44792	0.0141241	0.136947	0	[Error: < 100 cases or controls]	NA	NA	117.3	Blastomycotic infection	infectious diseases	NA	NA
117.4	rs1801725_T	NA	NA	NA	NA	NA	logistic	44887	95	44792	0.0614932	0.136966	0	[Error: < 100 cases or controls]	NA	NA	117.4	Aspergillosis	infectious diseases	NA	NA
130	rs1801725_T	NA	NA	NA	NA	NA	logistic	51435	41	51394	0.0472856	0.137086	0	[Error: < 100 cases or controls]	NA	NA	130	Spirochetal infection	infectious diseases	NA	NA
130.1	rs1801725_T	NA	NA	NA	NA	NA	logistic	51398	4	51394	0.0569348	0.137087	0	[Error: < 100 cases or controls]	NA	NA	130.1	Lyme disease	infectious diseases	NA	NA
131	rs1801725_T	NA	NA	NA	NA	NA	logistic	51426	32	51394	0.0575909	0.137051	0	[Error: < 100 cases or controls]	NA	NA	131	Protozoan infection	infectious diseases	NA	NA
132	rs1801725_T	NA	NA	NA	NA	NA	logistic	51489	95	51394	0.0444262	0.137078	0	[Error: < 100 cases or controls]	NA	NA	132	Infestation (lice, mites)	infectious diseases	NA	NA
132.1	rs1801725_T	NA	NA	NA	NA	NA	logistic	51434	40	51394	0.0181299	0.137088	0	[Error: < 100 cases or controls]	NA	NA	132.1	Pediculosis and phthirus infestation	infectious diseases	NA	NA
133	rs1801725_T	NA	NA	NA	NA	NA	logistic	51400	6	51394	0.0639468	0.137101	0	[Error: < 100 cases or controls]	NA	NA	133	Arthropod-borne diseases	infectious diseases	NA	NA
134	rs1801725_T	NA	NA	NA	NA	NA	logistic	51418	24	51394	0.028279	0.137063	0	[Error: < 100 cases or controls]	NA	NA	134	Helminthiases	infectious diseases	NA	NA
134.1	rs1801725_T	NA	NA	NA	NA	NA	logistic	51410	16	51394	0.0543122	0.137065	0	[Error: < 100 cases or controls]	NA	NA	134.1	Intestinal helminthiases	infectious diseases	NA	NA
145.1	rs1801725_T	NA	NA	NA	NA	NA	logistic	51932	13	51919	0.136927	0.137487	0	[Error: < 100 cases or controls]	NA	NA	145.1	Cancer of lip	neoplasms	NA	NA
145.3	rs1801725_T	NA	NA	NA	NA	NA	logistic	52016	97	51919	0.177236	0.137544	0	[Error: < 100 cases or controls]	NA	NA	145.3	Cancer of major salivary glands	neoplasms	NA	NA
145.4	rs1801725_T	NA	NA	NA	NA	NA	logistic	51978	59	51919	0.122482	0.137462	0	[Error: < 100 cases or controls]	NA	NA	145.4	Cancer of the gums	neoplasms	NA	NA
145.5	rs1801725_T	NA	NA	NA	NA	NA	logistic	51963	44	51919	0.138717	0.137521	0	[Error: < 100 cases or controls]	NA	NA	145.5	Cancer of the mouth floor	neoplasms	NA	NA
149.2	rs1801725_T	NA	NA	NA	NA	NA	logistic	51993	74	51919	0.134223	0.13747	0	[Error: < 100 cases or controls]	NA	NA	149.2	Cancer of nasopharynx	neoplasms	NA	NA
149.3	rs1801725_T	NA	NA	NA	NA	NA	logistic	51969	50	51919	0.168371	0.137515	0	[Error: < 100 cases or controls]	NA	NA	149.3	Cancer of hypopharynx	neoplasms	NA	NA
159.3	rs1801725_T	NA	NA	NA	NA	NA	logistic	47680	83	47597	0.0587994	0.136923	0	[Error: < 100 cases or controls]	NA	NA	159.3	Malignant neoplasm of gallbladder and extrahepatic bile ducts	neoplasms	NA	NA
164	rs1801725_T	NA	NA	NA	NA	NA	logistic	51630	71	51559	0.171816	0.137197	0	[Error: < 100 cases or controls]	NA	NA	164	Cancer of intrathoracic organs	neoplasms	NA	NA
187.1	rs1801725_T	NA	NA	NA	NA	NA	logistic	51497	29	51468	0.187149	0.13727	0	[Error: < 100 cases or controls]	NA	NA	187.1	Malignant neoplasm of unspecified male genital organ	neoplasms	NA	NA
187.2	rs1801725_T	NA	NA	NA	NA	NA	logistic	51560	92	51468	0.141175	0.137287	0	[Error: < 100 cases or controls]	NA	NA	187.2	Malignant neoplasm of testis	neoplasms	NA	NA
187.8	rs1801725_T	NA	NA	NA	NA	NA	logistic	51484	16	51468	0.145324	0.137256	0	[Error: < 100 cases or controls]	NA	NA	187.8	Neoplasm of uncertain behavior of male genital organs	neoplasms	NA	NA
190	rs1801725_T	NA	NA	NA	NA	NA	logistic	51757	83	51674	0.0301315	0.137605	0	[Error: < 100 cases or controls]	NA	NA	190	Cancer of eye	neoplasms	NA	NA
194	rs1801725_T	NA	NA	NA	NA	NA	logistic	51786	93	51693	0.252521	0.137402	0	[Error: < 100 cases or controls]	NA	NA	194	Cancer of other endocrine glands	neoplasms	NA	NA
199.4	rs1801725_T	NA	NA	NA	NA	NA	logistic	40537	61	40476	0.72194	0.136998	0	[Error: < 100 cases or controls]	NA	NA	199.4	Neurofibromatosis	neoplasms	NA	NA
202.21	rs1801725_T	NA	NA	NA	NA	NA	logistic	51425	83	51342	0.162903	0.137307	0	[Error: < 100 cases or controls]	NA	NA	202.21	Nodular lymphoma	neoplasms	NA	NA
202.22	rs1801725_T	NA	NA	NA	NA	NA	logistic	51441	99	51342	0.140942	0.137303	0	[Error: < 100 cases or controls]	NA	NA	202.22	Reticulosarcoma	neoplasms	NA	NA
202.23	rs1801725_T	NA	NA	NA	NA	NA	logistic	51407	65	51342	0.164787	0.137335	0	[Error: < 100 cases or controls]	NA	NA	202.23	Lymphosarcoma	neoplasms	NA	NA
202.24	rs1801725_T	NA	NA	NA	NA	NA	logistic	51417	75	51342	0.159312	0.137309	0	[Error: < 100 cases or controls]	NA	NA	202.24	Large cell lymphoma	neoplasms	NA	NA
204.3	rs1801725_T	NA	NA	NA	NA	NA	logistic	51380	38	51342	0.156849	0.137281	0	[Error: < 100 cases or controls]	NA	NA	204.3	Monocytic leukemia	neoplasms	NA	NA
216.1	rs1801725_T	NA	NA	NA	NA	NA	logistic	46119	45	46074	0.308349	0.137037	0	[Error: < 100 cases or controls]	NA	NA	216.1	Screening for malignant neoplasms of the skin	neoplasms	NA	NA
218.2	rs1801725_T	NA	NA	NA	NA	NA	logistic	48270	12	48258	0.392554	0.137104	0	[Error: < 100 cases or controls]	NA	NA	218.2	Other benign neoplasm of uterus	neoplasms	NA	NA
221	rs1801725_T	NA	NA	NA	NA	NA	logistic	45785	48	45737	0.412728	0.137272	0	[Error: < 100 cases or controls]	NA	NA	221	Benign neoplasm of other female genital organs	neoplasms	NA	NA
222	rs1801725_T	NA	NA	NA	NA	NA	logistic	51481	13	51468	0.164135	0.137235	0	[Error: < 100 cases or controls]	NA	NA	222	Benign neoplasm of male genital organs	neoplasms	NA	NA
223	rs1801725_T	NA	NA	NA	NA	NA	logistic	39280	53	39227	0.202471	0.136978	0	[Error: < 100 cases or controls]	NA	NA	223	Benign neoplasm of kidney and other urinary organs	neoplasms	NA	NA
225.2	rs1801725_T	NA	NA	NA	NA	NA	logistic	51713	39	51674	0.0303607	0.137664	0	[Error: < 100 cases or controls]	NA	NA	225.2	Benign neoplasm of spinal cord, meninges	neoplasms	NA	NA
227.2	rs1801725_T	NA	NA	NA	NA	NA	logistic	51755	62	51693	0.216338	0.137494	0	[Error: < 100 cases or controls]	NA	NA	227.2	Benign neoplasm of parathyroid gland	neoplasms	NA	NA
229	rs1801725_T	NA	NA	NA	NA	NA	logistic	53146	99	53047	0.25395	0.137367	0	[Error: < 100 cases or controls]	NA	NA	229	Benign neoplasm of unspecified sites	neoplasms	NA	NA
229.1	rs1801725_T	NA	NA	NA	NA	NA	logistic	53066	19	53047	0.251308	0.137395	0	[Error: < 100 cases or controls]	NA	NA	229.1	Benign neoplasm of lymph nodes	neoplasms	NA	NA
230	rs1801725_T	NA	NA	NA	NA	NA	logistic	53642	15	53627	0.246602	0.137327	0	[Error: < 100 cases or controls]	NA	NA	230	Kaposi's sarcoma	neoplasms	NA	NA
242.3	rs1801725_T	NA	NA	NA	NA	NA	logistic	41175	95	41080	0.312214	0.137341	0	[Error: < 100 cases or controls]	NA	NA	242.3	Exophthalmos	endocrine/metabolic	NA	NA
242.31	rs1801725_T	NA	NA	NA	NA	NA	logistic	41106	26	41080	0.323919	0.137401	0	[Error: < 100 cases or controls]	NA	NA	242.31	Thyrotoxic exophthalmos	endocrine/metabolic	NA	NA
244.3	rs1801725_T	NA	NA	NA	NA	NA	logistic	41085	5	41080	0.367127	0.137386	0	[Error: < 100 cases or controls]	NA	NA	244.3	Iodine hypothyroidism	endocrine/metabolic	NA	NA
244.5	rs1801725_T	NA	NA	NA	NA	NA	logistic	41178	98	41080	0.331296	0.137391	0	[Error: < 100 cases or controls]	NA	NA	244.5	Congenital hypothyroidism	endocrine/metabolic	NA	NA
245.1	rs1801725_T	NA	NA	NA	NA	NA	logistic	41133	53	41080	0.341644	0.137408	0	[Error: < 100 cases or controls]	NA	NA	245.1	Thyroiditis, acute and subacute	endocrine/metabolic	NA	NA
246.2	rs1801725_T	NA	NA	NA	NA	NA	logistic	41097	17	41080	0.3766	0.137394	0	[Error: < 100 cases or controls]	NA	NA	246.2	Thyroid cyst	endocrine/metabolic	NA	NA
250.15	rs1801725_T	NA	NA	NA	NA	NA	logistic	39814	70	39744	0.26379	0.136786	0	[Error: < 100 cases or controls]	NA	NA	250.15	Diabetes type 1 with peripheral circulatory disorders	endocrine/metabolic	NA	NA
250.5	rs1801725_T	NA	NA	NA	NA	NA	logistic	39800	56	39744	0.253203	0.136872	0	[Error: < 100 cases or controls]	NA	NA	250.5	Glycosuria or Acetonuria	endocrine/metabolic	NA	NA
251.8	rs1801725_T	NA	NA	NA	NA	NA	logistic	45087	11	45076	0.439688	0.137601	0	[Error: < 100 cases or controls]	NA	NA	251.8	Abnormality of secretion of glucagon or gastrin	endocrine/metabolic	NA	NA
253.11	rs1801725_T	NA	NA	NA	NA	NA	logistic	45107	31	45076	0.432087	0.137628	0	[Error: < 100 cases or controls]	NA	NA	253.11	Acromegaly and gigantism	endocrine/metabolic	NA	NA
253.3	rs1801725_T	NA	NA	NA	NA	NA	logistic	45152	76	45076	0.427671	0.137547	0	[Error: < 100 cases or controls]	NA	NA	253.3	Diabetes insipidus	endocrine/metabolic	NA	NA
253.7	rs1801725_T	NA	NA	NA	NA	NA	logistic	45151	75	45076	0.479741	0.137627	0	[Error: < 100 cases or controls]	NA	NA	253.7	Other disorders of neurohypophysis	endocrine/metabolic	NA	NA
254	rs1801725_T	NA	NA	NA	NA	NA	logistic	45097	21	45076	0.411246	0.137581	0	[Error: < 100 cases or controls]	NA	NA	254	Diseases of thymus gland	endocrine/metabolic	NA	NA
255.12	rs1801725_T	NA	NA	NA	NA	NA	logistic	45126	50	45076	0.458886	0.137681	0	[Error: < 100 cases or controls]	NA	NA	255.12	Hyperaldosteronism	endocrine/metabolic	NA	NA
255.13	rs1801725_T	NA	NA	NA	NA	NA	logistic	45109	33	45076	0.403862	0.137622	0	[Error: < 100 cases or controls]	NA	NA	255.13	Medulloadrenal hyperfunction	endocrine/metabolic	NA	NA
255.22	rs1801725_T	NA	NA	NA	NA	NA	logistic	45122	46	45076	0.465578	0.137627	0	[Error: < 100 cases or controls]	NA	NA	255.22	Mineralocorticoid deficiency	endocrine/metabolic	NA	NA
255.3	rs1801725_T	NA	NA	NA	NA	NA	logistic	45121	45	45076	0.4201	0.137652	0	[Error: < 100 cases or controls]	NA	NA	255.3	Adrenogenital disorders	endocrine/metabolic	NA	NA
256.1	rs1801725_T	NA	NA	NA	NA	NA	logistic	45079	3	45076	0.440061	0.137614	0	[Error: < 100 cases or controls]	NA	NA	256.1	Hyperestrogenism	endocrine/metabolic	NA	NA
258	rs1801725_T	NA	NA	NA	NA	NA	logistic	45112	36	45076	0.456192	0.137613	0	[Error: < 100 cases or controls]	NA	NA	258	Iatrogenic endocrine disorders	endocrine/metabolic	NA	NA
258.1	rs1801725_T	NA	NA	NA	NA	NA	logistic	45123	47	45076	0.431334	0.137602	0	[Error: < 100 cases or controls]	NA	NA	258.1	Postablative ovarian failure	endocrine/metabolic	NA	NA
259.1	rs1801725_T	NA	NA	NA	NA	NA	logistic	45083	7	45076	0.441698	0.137613	0	[Error: < 100 cases or controls]	NA	NA	259.1	Nonspecific abnormal results of other endocrine function study	endocrine/metabolic	NA	NA
259.2	rs1801725_T	NA	NA	NA	NA	NA	logistic	45143	67	45076	0.411362	0.137674	0	[Error: < 100 cases or controls]	NA	NA	259.2	Carcinoid syndrome	endocrine/metabolic	NA	NA
259.3	rs1801725_T	NA	NA	NA	NA	NA	logistic	45153	77	45076	0.446631	0.137521	0	[Error: < 100 cases or controls]	NA	NA	259.3	Delay in sexual development and puberty NEC	endocrine/metabolic	NA	NA
259.8	rs1801725_T	NA	NA	NA	NA	NA	logistic	45116	40	45076	0.434875	0.137623	0	[Error: < 100 cases or controls]	NA	NA	259.8	Polyglandular activity in multiple endocrine adenomatosis	endocrine/metabolic	NA	NA
260.21	rs1801725_T	NA	NA	NA	NA	NA	logistic	36933	26	36907	0.441483	0.13691	0	[Error: < 100 cases or controls]	NA	NA	260.21	Kwashiorkor	endocrine/metabolic	NA	NA
260.7	rs1801725_T	NA	NA	NA	NA	NA	logistic	36927	20	36907	0.448789	0.136946	0	[Error: < 100 cases or controls]	NA	NA	260.7	Polyphagia	endocrine/metabolic	NA	NA
261.1	rs1801725_T	NA	NA	NA	NA	NA	logistic	36948	41	36907	0.40979	0.136976	0	[Error: < 100 cases or controls]	NA	NA	261.1	Vitamin A deficiency	endocrine/metabolic	NA	NA
261.3	rs1801725_T	NA	NA	NA	NA	NA	logistic	36913	6	36907	0.452461	0.136984	0	[Error: < 100 cases or controls]	NA	NA	261.3	Vitamin C deficiencies	endocrine/metabolic	NA	NA
261.41	rs1801725_T	NA	NA	NA	NA	NA	logistic	36951	44	36907	0.399793	0.136938	0	[Error: < 100 cases or controls]	NA	NA	261.41	Rickets or osteomalacia	endocrine/metabolic	NA	NA
270.1	rs1801725_T	NA	NA	NA	NA	NA	logistic	50007	94	49913	0.12526	0.137481	0	[Error: < 100 cases or controls]	NA	NA	270.1	Disturbances of amino-acid transport	endocrine/metabolic	NA	NA
270.11	rs1801725_T	NA	NA	NA	NA	NA	logistic	49939	26	49913	0.137191	0.137458	0	[Error: < 100 cases or controls]	NA	NA	270.11	Disturbances of sulphur-bearing amino-acid metabolism	endocrine/metabolic	NA	NA
270.12	rs1801725_T	NA	NA	NA	NA	NA	logistic	49952	39	49913	0.129911	0.137422	0	[Error: < 100 cases or controls]	NA	NA	270.12	Phenylketonuria [PKU]	endocrine/metabolic	NA	NA
270.2	rs1801725_T	NA	NA	NA	NA	NA	logistic	50009	96	49913	0.132289	0.137495	0	[Error: < 100 cases or controls]	NA	NA	270.2	Disorders of amino-acid metabolism	endocrine/metabolic	NA	NA
270.21	rs1801725_T	NA	NA	NA	NA	NA	logistic	49979	66	49913	0.138044	0.137478	0	[Error: < 100 cases or controls]	NA	NA	270.21	Disorders of urea cycle metabolism	endocrine/metabolic	NA	NA
270.31	rs1801725_T	NA	NA	NA	NA	NA	logistic	49917	4	49913	0.116895	0.137438	0	[Error: < 100 cases or controls]	NA	NA	270.31	Polyclonal hypergammaglobulinemia	endocrine/metabolic	NA	NA
270.33	rs1801725_T	NA	NA	NA	NA	NA	logistic	49996	83	49913	0.128527	0.137431	0	[Error: < 100 cases or controls]	NA	NA	270.33	Amyloidosis	endocrine/metabolic	NA	NA
270.34	rs1801725_T	NA	NA	NA	NA	NA	logistic	49998	85	49913	0.0923333	0.137485	0	[Error: < 100 cases or controls]	NA	NA	270.34	Alpha-1-antitrypsin deficiency	endocrine/metabolic	NA	NA
270.35	rs1801725_T	NA	NA	NA	NA	NA	logistic	49933	20	49913	0.12425	0.137434	0	[Error: < 100 cases or controls]	NA	NA	270.35	Macroglobulinemia	endocrine/metabolic	NA	NA
271.9	rs1801725_T	NA	NA	NA	NA	NA	logistic	53132	59	53073	0.293575	0.137347	0	[Error: < 100 cases or controls]	NA	NA	271.9	Other disorders of carbohydrate transport and metabolism	endocrine/metabolic	NA	NA
272.14	rs1801725_T	NA	NA	NA	NA	NA	logistic	31315	11	31304	0.618615	0.136356	0	[Error: < 100 cases or controls]	NA	NA	272.14	Hyperchylomicronemia	endocrine/metabolic	NA	NA
272.9	rs1801725_T	NA	NA	NA	NA	NA	logistic	31337	33	31304	0.579288	0.136372	0	[Error: < 100 cases or controls]	NA	NA	272.9	Unspecified disorder of lipoid metabolism	endocrine/metabolic	NA	NA
275.11	rs1801725_T	NA	NA	NA	NA	NA	logistic	47366	80	47286	0.438107	0.137535	0	[Error: < 100 cases or controls]	NA	NA	275.11	Hereditary hemochromatosis	hematopoietic	NA	NA
275.2	rs1801725_T	NA	NA	NA	NA	NA	logistic	47307	21	47286	0.425358	0.137506	0	[Error: < 100 cases or controls]	NA	NA	275.2	Disorders of copper metabolism	endocrine/metabolic	NA	NA
276.8	rs1801725_T	NA	NA	NA	NA	NA	logistic	34030	37	33993	0.294859	0.138025	0	[Error: < 100 cases or controls]	NA	NA	276.8	Polydipsia	endocrine/metabolic	NA	NA
277.1	rs1801725_T	NA	NA	NA	NA	NA	logistic	50452	18	50434	0.438137	0.137398	0	[Error: < 100 cases or controls]	NA	NA	277.1	Disorders of porphyrin metabolism	endocrine/metabolic	NA	NA
277.2	rs1801725_T	NA	NA	NA	NA	NA	logistic	50438	4	50434	0.434418	0.137406	0	[Error: < 100 cases or controls]	NA	NA	277.2	Other disorders of purine and pyrimidine metabolism	endocrine/metabolic	NA	NA
277.6	rs1801725_T	NA	NA	NA	NA	NA	logistic	50466	32	50434	0.444159	0.137469	0	[Error: < 100 cases or controls]	NA	NA	277.6	Other deficiencies of circulating enzymes	endocrine/metabolic	NA	NA
277.8	rs1801725_T	NA	NA	NA	NA	NA	logistic	50437	3	50434	0.441809	0.137429	0	[Error: < 100 cases or controls]	NA	NA	277.8	Carnitine deficiencies	endocrine/metabolic	NA	NA
279.2	rs1801725_T	NA	NA	NA	NA	NA	logistic	48816	45	48771	0.673325	0.137332	0	[Error: < 100 cases or controls]	NA	NA	279.2	Autoimmune disease NEC	endocrine/metabolic	NA	NA
279.8	rs1801725_T	NA	NA	NA	NA	NA	logistic	48820	49	48771	0.669344	0.137311	0	[Error: < 100 cases or controls]	NA	NA	279.8	Other specified disorders involving the immune mechanism	endocrine/metabolic	NA	NA
281.13	rs1801725_T	NA	NA	NA	NA	NA	logistic	34122	25	34097	0.206956	0.137888	0	[Error: < 100 cases or controls]	NA	NA	281.13	Folate-deficiency anemia	hematopoietic	NA	NA
282.5	rs1801725_T	NA	NA	NA	NA	NA	logistic	34117	20	34097	0.216448	0.13782	0	[Error: < 100 cases or controls]	NA	NA	282.5	Sickle cell anemia	hematopoietic	NA	NA
282.8	rs1801725_T	NA	NA	NA	NA	NA	logistic	34139	42	34097	0.244951	0.137863	0	[Error: < 100 cases or controls]	NA	NA	282.8	Other hemoglobinopathies	hematopoietic	NA	NA
283.1	rs1801725_T	NA	NA	NA	NA	NA	logistic	34152	55	34097	0.195273	0.137898	0	[Error: < 100 cases or controls]	NA	NA	283.1	Autoimmune hemolytic anemias	hematopoietic	NA	NA
283.2	rs1801725_T	NA	NA	NA	NA	NA	logistic	34164	67	34097	0.198298	0.137777	0	[Error: < 100 cases or controls]	NA	NA	283.2	Non-autoimmune hemolytic anemias	hematopoietic	NA	NA
283.21	rs1801725_T	NA	NA	NA	NA	NA	logistic	34133	36	34097	0.18509	0.137799	0	[Error: < 100 cases or controls]	NA	NA	283.21	Hemolytic-uremic syndrome	hematopoietic	NA	NA
284.2	rs1801725_T	NA	NA	NA	NA	NA	logistic	34108	11	34097	0.207982	0.137812	0	[Error: < 100 cases or controls]	NA	NA	284.2	Constitutional aplastic anemia	hematopoietic	NA	NA
285.3	rs1801725_T	NA	NA	NA	NA	NA	logistic	34107	10	34097	0.223069	0.13786	0	[Error: < 100 cases or controls]	NA	NA	285.3	Sideroblastic anemia	hematopoietic	NA	NA
285.8	rs1801725_T	NA	NA	NA	NA	NA	logistic	34110	13	34097	0.211471	0.137819	0	[Error: < 100 cases or controls]	NA	NA	285.8	Hemoglobinuria	hematopoietic	NA	NA
286.11	rs1801725_T	NA	NA	NA	NA	NA	logistic	41079	78	41001	0.0735047	0.137284	0	[Error: < 100 cases or controls]	NA	NA	286.11	Von willebrand's disease	hematopoietic	NA	NA
286.12	rs1801725_T	NA	NA	NA	NA	NA	logistic	41076	75	41001	0.0363697	0.137367	0	[Error: < 100 cases or controls]	NA	NA	286.12	Congenital deficiency of other clotting factors (including factor VII)	hematopoietic	NA	NA
286.13	rs1801725_T	NA	NA	NA	NA	NA	logistic	41080	79	41001	0.0214992	0.137232	0	[Error: < 100 cases or controls]	NA	NA	286.13	Congenital factor VIII disorder	hematopoietic	NA	NA
286.3	rs1801725_T	NA	NA	NA	NA	NA	logistic	41068	67	41001	0.0758218	0.137309	0	[Error: < 100 cases or controls]	NA	NA	286.3	Coagulation defects complicating pregnancy or postpartum	hematopoietic	NA	NA
286.4	rs1801725_T	NA	NA	NA	NA	NA	logistic	41087	86	41001	0.0490098	0.137294	0	[Error: < 100 cases or controls]	NA	NA	286.4	Acquired coagulation factor deficiency	hematopoietic	NA	NA
286.6	rs1801725_T	NA	NA	NA	NA	NA	logistic	41072	71	41001	0.0310637	0.137271	0	[Error: < 100 cases or controls]	NA	NA	286.6	Defibrination syndrome	hematopoietic	NA	NA
287.2	rs1801725_T	NA	NA	NA	NA	NA	logistic	41045	44	41001	0.0342882	0.137325	0	[Error: < 100 cases or controls]	NA	NA	287.2	Allergic purpura	hematopoietic	NA	NA
287.4	rs1801725_T	NA	NA	NA	NA	NA	logistic	41035	34	41001	0.0509669	0.137297	0	[Error: < 100 cases or controls]	NA	NA	287.4	Qualitative platelet defects	hematopoietic	NA	NA
289.1	rs1801725_T	NA	NA	NA	NA	NA	logistic	39376	85	39291	0.49964	0.137165	0	[Error: < 100 cases or controls]	NA	NA	289.1	Myelofibrosis	hematopoietic	NA	NA
289.9	rs1801725_T	NA	NA	NA	NA	NA	logistic	39360	69	39291	0.534137	0.137221	0	[Error: < 100 cases or controls]	NA	NA	289.9	Abnormality of red blood cells	hematopoietic	NA	NA
291.1	rs1801725_T	NA	NA	NA	NA	NA	logistic	41991	62	41929	0.168689	0.137839	0	[Error: < 100 cases or controls]	NA	NA	291.1	Transient mental disorders due to conditions classified elsewhere	mental disorders	NA	NA
292.12	rs1801725_T	NA	NA	NA	NA	NA	logistic	41998	69	41929	0.164102	0.13784	0	[Error: < 100 cases or controls]	NA	NA	292.12	Symbolic dysfunction	mental disorders	NA	NA
300.13	rs1801725_T	NA	NA	NA	NA	NA	logistic	30141	49	30092	0.60944	0.134136	0	[Error: < 100 cases or controls]	NA	NA	300.13	Phobia	mental disorders	NA	NA
300.2	rs1801725_T	NA	NA	NA	NA	NA	NA	30092	NA	NA	NA	NA	0	[Error: non-varying phenotype or genotype]	NA	NA	300.2	Generalized anxiety & phobic disorders	mental disorders	NA	NA
301.1	rs1801725_T	NA	NA	NA	NA	NA	logistic	30108	16	30092	0.627281	0.134167	0	[Error: < 100 cases or controls]	NA	NA	301.1	Schizoid personality disorder	mental disorders	NA	NA
303.1	rs1801725_T	NA	NA	NA	NA	NA	logistic	30122	30	30092	0.620619	0.134105	0	[Error: < 100 cases or controls]	NA	NA	303.1	Dissociative disorder	mental disorders	NA	NA
303.31	rs1801725_T	NA	NA	NA	NA	NA	logistic	30104	12	30092	0.618553	0.134135	0	[Error: < 100 cases or controls]	NA	NA	303.31	Gastrointestinal malfunction arising from mental factors	mental disorders	NA	NA
315.1	rs1801725_T	NA	NA	NA	NA	NA	logistic	48992	62	48930	0.00445805	0.136971	0	[Error: < 100 cases or controls]	NA	NA	315.1	Learning disorder	mental disorders	NA	NA
323.2	rs1801725_T	NA	NA	NA	NA	NA	logistic	52514	31	52483	0.171166	0.137363	0	[Error: < 100 cases or controls]	NA	NA	323.2	Acute (transverse) myelitis	neurological	NA	NA
324.1	rs1801725_T	NA	NA	NA	NA	NA	NA	52483	NA	NA	NA	NA	0	[Error: non-varying phenotype or genotype]	NA	NA	324.1	Jakob-Creutzfeldt disease	neurological	NA	NA
325	rs1801725_T	NA	NA	NA	NA	NA	logistic	52536	53	52483	0.175006	0.137344	0	[Error: < 100 cases or controls]	NA	NA	325	Phlebitis and thrombophlebitis of intracranial venous sinuses	neurological	NA	NA
327.6	rs1801725_T	NA	NA	NA	NA	NA	logistic	38819	38	38781	0.18048	0.137162	0	[Error: < 100 cases or controls]	NA	NA	327.6	Circadian rhythm sleep disorder	neurological	NA	NA
327.72	rs1801725_T	NA	NA	NA	NA	NA	logistic	38820	39	38781	0.175291	0.137146	0	[Error: < 100 cases or controls]	NA	NA	327.72	Sleep related leg cramps	neurological	NA	NA
333.3	rs1801725_T	NA	NA	NA	NA	NA	logistic	40010	70	39940	0.261885	0.137828	0	[Error: < 100 cases or controls]	NA	NA	333.3	Tics and choreas	neurological	NA	NA
333.8	rs1801725_T	NA	NA	NA	NA	NA	logistic	40029	89	39940	0.290763	0.137713	0	[Error: < 100 cases or controls]	NA	NA	333.8	Other degenerative diseases of the basal ganglia	neurological	NA	NA
334.2	rs1801725_T	NA	NA	NA	NA	NA	logistic	40007	67	39940	0.348962	0.137851	0	[Error: < 100 cases or controls]	NA	NA	334.2	Anterior horn cell disease	neurological	NA	NA
334.21	rs1801725_T	NA	NA	NA	NA	NA	logistic	39988	48	39940	0.292313	0.137779	0	[Error: < 100 cases or controls]	NA	NA	334.21	Amyotrophic Lateral Sclerosis	neurological	NA	NA
346	rs1801725_T	NA	NA	NA	NA	NA	logistic	39974	34	39940	0.261086	0.137802	0	[Error: < 100 cases or controls]	NA	NA	346	Abnormal findings on study of brain and/or nervous system	neurological	NA	NA
346.2	rs1801725_T	NA	NA	NA	NA	NA	logistic	39960	20	39940	0.270183	0.1378	0	[Error: < 100 cases or controls]	NA	NA	346.2	Nonspecific abnormal results of function study of brain and central nervous system	neurological	NA	NA
346.3	rs1801725_T	NA	NA	NA	NA	NA	logistic	39953	13	39940	0.287797	0.137762	0	[Error: < 100 cases or controls]	NA	NA	346.3	Nonspecific abnormal findings in cerebrospinal fluid	neurological	NA	NA
347	rs1801725_T	NA	NA	NA	NA	NA	logistic	40007	67	39940	0.303614	0.137713	0	[Error: < 100 cases or controls]	NA	NA	347	Cataplexy and narcolepsy	neurological	NA	NA
350.5	rs1801725_T	NA	NA	NA	NA	NA	logistic	45917	13	45904	0.318264	0.137683	0	[Error: < 100 cases or controls]	NA	NA	350.5	Abnormal reflex	neurological	NA	NA
359.1	rs1801725_T	NA	NA	NA	NA	NA	logistic	47178	75	47103	0.372698	0.137077	0	[Error: < 100 cases or controls]	NA	NA	359.1	Muscular dystrophies	neurological	NA	NA
360.3	rs1801725_T	NA	NA	NA	NA	NA	logistic	47630	20	47610	0.0137703	0.136815	0	[Error: < 100 cases or controls]	NA	NA	360.3	Hypotony of eye	sense organs	NA	NA
361.2	rs1801725_T	NA	NA	NA	NA	NA	logistic	47631	21	47610	0.0228205	0.136791	0	[Error: < 100 cases or controls]	NA	NA	361.2	Retinoschisis and retinal cysts	sense organs	NA	NA
362.1	rs1801725_T	NA	NA	NA	NA	NA	logistic	47241	90	47151	0.0907034	0.136788	0	[Error: < 100 cases or controls]	NA	NA	362.1	Retinopathy of prematurity	sense organs	NA	NA
362.31	rs1801725_T	NA	NA	NA	NA	NA	logistic	47205	54	47151	0.0621416	0.136691	0	[Error: < 100 cases or controls]	NA	NA	362.31	Separation of retinal layers	sense organs	NA	NA
362.5	rs1801725_T	NA	NA	NA	NA	NA	logistic	47245	94	47151	0.0714911	0.136734	0	[Error: < 100 cases or controls]	NA	NA	362.5	Toxic maculopathy of retina	sense organs	NA	NA
362.7	rs1801725_T	NA	NA	NA	NA	NA	logistic	47231	80	47151	0.0668981	0.136743	0	[Error: < 100 cases or controls]	NA	NA	362.7	Hereditary retinal dystrophies	sense organs	NA	NA
362.8	rs1801725_T	NA	NA	NA	NA	NA	logistic	47236	85	47151	0.042806	0.136675	0	[Error: < 100 cases or controls]	NA	NA	362.8	Retinal hemorrhage/ischemia	sense organs	NA	NA
363.4	rs1801725_T	NA	NA	NA	NA	NA	logistic	47615	5	47610	0.0347265	0.136785	0	[Error: < 100 cases or controls]	NA	NA	363.4	Choroidal degenerations	sense organs	NA	NA
364.2	rs1801725_T	NA	NA	NA	NA	NA	logistic	47689	79	47610	0.0897816	0.136772	0	[Error: < 100 cases or controls]	NA	NA	364.2	Corneal edema	sense organs	NA	NA
364.41	rs1801725_T	NA	NA	NA	NA	NA	logistic	47646	36	47610	0.0272728	0.136759	0	[Error: < 100 cases or controls]	NA	NA	364.41	Keratoconus	sense organs	NA	NA
364.9	rs1801725_T	NA	NA	NA	NA	NA	logistic	47662	52	47610	0.103703	0.136776	0	[Error: < 100 cases or controls]	NA	NA	364.9	Cornea replaced by transplant	sense organs	NA	NA
365.5	rs1801725_T	NA	NA	NA	NA	NA	logistic	47635	25	47610	0.0306684	0.136843	0	[Error: < 100 cases or controls]	NA	NA	365.5	Pseudoexfoliation glaucoma	sense organs	NA	NA
366.1	rs1801725_T	NA	NA	NA	NA	NA	logistic	46366	27	46339	0.0800565	0.13663	0	[Error: < 100 cases or controls]	NA	NA	366.1	Nonsenile Cataract	sense organs	NA	NA
366.3	rs1801725_T	NA	NA	NA	NA	NA	logistic	46347	8	46339	0.0655251	0.136622	0	[Error: < 100 cases or controls]	NA	NA	366.3	Traumatic cataract	sense organs	NA	NA
368.3	rs1801725_T	NA	NA	NA	NA	NA	logistic	48571	46	48525	0.289535	0.137531	0	[Error: < 100 cases or controls]	NA	NA	368.3	Anisometropia	sense organs	NA	NA
368.5	rs1801725_T	NA	NA	NA	NA	NA	logistic	48530	5	48525	0.33411	0.137482	0	[Error: < 100 cases or controls]	NA	NA	368.5	Color vision deficiencies	sense organs	NA	NA
368.7	rs1801725_T	NA	NA	NA	NA	NA	logistic	48527	2	48525	0.331874	0.13748	0	[Error: < 100 cases or controls]	NA	NA	368.7	Disorders of accommodation	sense organs	NA	NA
368.91	rs1801725_T	NA	NA	NA	NA	NA	logistic	48597	72	48525	0.362261	0.137539	0	[Error: < 100 cases or controls]	NA	NA	368.91	Psychophysical visual disturbances	sense organs	NA	NA
370.2	rs1801725_T	NA	NA	NA	NA	NA	logistic	44617	84	44533	0.0838106	0.136361	0	[Error: < 100 cases or controls]	NA	NA	370.2	Superficial keratitis	sense organs	NA	NA
371.33	rs1801725_T	NA	NA	NA	NA	NA	logistic	44538	5	44533	0.0538342	0.136322	0	[Error: < 100 cases or controls]	NA	NA	371.33	Noninfectious dermatoses of eyelid	sense organs	NA	NA
371.9	rs1801725_T	NA	NA	NA	NA	NA	logistic	44551	18	44533	0.0548275	0.136304	0	[Error: < 100 cases or controls]	NA	NA	371.9	Chronic inflammatory disorders of orbit	sense organs	NA	NA
374.2	rs1801725_T	NA	NA	NA	NA	NA	logistic	44587	54	44533	0.0915526	0.136262	0	[Error: < 100 cases or controls]	NA	NA	374.2	Lagophthalmos	sense organs	NA	NA
375.2	rs1801725_T	NA	NA	NA	NA	NA	logistic	44792	89	44703	0.684638	0.136207	0	[Error: < 100 cases or controls]	NA	NA	375.2	Epiphora	sense organs	NA	NA
376	rs1801725_T	NA	NA	NA	NA	NA	logistic	44757	54	44703	0.655724	0.136057	0	[Error: < 100 cases or controls]	NA	NA	376	Disorders of the orbit	sense organs	NA	NA
379.3	rs1801725_T	NA	NA	NA	NA	NA	logistic	44793	90	44703	0.65752	0.136093	0	[Error: < 100 cases or controls]	NA	NA	379.3	Aphakia and other disorders of lens	sense organs	NA	NA
379.4	rs1801725_T	NA	NA	NA	NA	NA	logistic	44775	72	44703	0.644883	0.136069	0	[Error: < 100 cases or controls]	NA	NA	379.4	Anomalies of pupillary function	sense organs	NA	NA
379.51	rs1801725_T	NA	NA	NA	NA	NA	logistic	44720	17	44703	0.625042	0.136158	0	[Error: < 100 cases or controls]	NA	NA	379.51	Pigmentary iris degeneration	sense organs	NA	NA
381.3	rs1801725_T	NA	NA	NA	NA	NA	logistic	44902	94	44808	0.0160768	0.136653	0	[Error: < 100 cases or controls]	NA	NA	381.3	Mastoiditis & related conditions	sense organs	NA	NA
383	rs1801725_T	NA	NA	NA	NA	NA	logistic	44840	32	44808	0.0530269	0.136653	0	[Error: < 100 cases or controls]	NA	NA	383	Otosclerosis	sense organs	NA	NA
384.1	rs1801725_T	NA	NA	NA	NA	NA	logistic	44834	26	44808	0.0494532	0.136671	0	[Error: < 100 cases or controls]	NA	NA	384.1	Myringitis	sense organs	NA	NA
385.5	rs1801725_T	NA	NA	NA	NA	NA	logistic	44866	58	44808	0.0554313	0.136607	0	[Error: < 100 cases or controls]	NA	NA	385.5	Tympanosclerosis and middle ear disease related to otitis media	sense organs	NA	NA
386.3	rs1801725_T	NA	NA	NA	NA	NA	logistic	43880	90	43790	0.442193	0.137329	0	[Error: < 100 cases or controls]	NA	NA	386.3	Labyrinthitis	sense organs	NA	NA
389.3	rs1801725_T	NA	NA	NA	NA	NA	logistic	45703	28	45675	0.245365	0.137168	0	[Error: < 100 cases or controls]	NA	NA	389.3	Degenerative and vascular disorders of ear	sense organs	NA	NA
389.5	rs1801725_T	NA	NA	NA	NA	NA	logistic	45705	30	45675	0.265977	0.13714	0	[Error: < 100 cases or controls]	NA	NA	389.5	Disorders of acoustic nerve	sense organs	NA	NA
394.3	rs1801725_T	NA	NA	NA	NA	NA	logistic	42377	25	42352	0.347316	0.137999	0	[Error: < 100 cases or controls]	NA	NA	394.3	Aortic valve disease	circulatory system	NA	NA
394.4	rs1801725_T	NA	NA	NA	NA	NA	logistic	42400	48	42352	0.307457	0.138019	0	[Error: < 100 cases or controls]	NA	NA	394.4	Acute rheumatic heart disease	circulatory system	NA	NA
411.41	rs1801725_T	NA	NA	NA	NA	NA	logistic	38536	80	38456	0.0751561	0.137144	0	[Error: < 100 cases or controls]	NA	NA	411.41	Aneurysm and dissection of heart	circulatory system	NA	NA
411.9	rs1801725_T	NA	NA	NA	NA	NA	logistic	38552	96	38456	0.0268542	0.137114	0	[Error: < 100 cases or controls]	NA	NA	411.9	Other acute and subacute forms of ischemic heart disease	circulatory system	NA	NA
420.1	rs1801725_T	NA	NA	NA	NA	NA	logistic	48122	34	48088	0.463928	0.137141	0	[Error: < 100 cases or controls]	NA	NA	420.1	Myocarditis	circulatory system	NA	NA
425.8	rs1801725_T	NA	NA	NA	NA	NA	logistic	48183	95	48088	0.422589	0.137237	0	[Error: < 100 cases or controls]	NA	NA	425.8	Other cardiomyopathy	circulatory system	NA	NA
426.22	rs1801725_T	NA	NA	NA	NA	NA	logistic	31866	50	31816	0.0489106	0.137937	0	[Error: < 100 cases or controls]	NA	NA	426.22	Mobitz II AV block	circulatory system	NA	NA
426.25	rs1801725_T	NA	NA	NA	NA	NA	logistic	31856	40	31816	0.0333473	0.137823	0	[Error: < 100 cases or controls]	NA	NA	426.25	Other heart block	circulatory system	NA	NA
426.4	rs1801725_T	NA	NA	NA	NA	NA	logistic	31904	88	31816	0.0424969	0.137835	0	[Error: < 100 cases or controls]	NA	NA	426.4	Anomalous atrioventricular excitation	circulatory system	NA	NA
429.2	rs1801725_T	NA	NA	NA	NA	NA	logistic	42508	75	42433	0.147818	0.137233	0	[Error: < 100 cases or controls]	NA	NA	429.2	Abnormal function study of cardiovascular system	circulatory system	NA	NA
433.32	rs1801725_T	NA	NA	NA	NA	NA	logistic	44096	14	44082	0.321398	0.137552	0	[Error: < 100 cases or controls]	NA	NA	433.32	Moyamoya disease	circulatory system	NA	NA
441.2	rs1801725_T	NA	NA	NA	NA	NA	logistic	43122	62	43060	0.23899	0.137772	0	[Error: < 100 cases or controls]	NA	NA	441.2	Chronic vascular insufficiency of intestine	circulatory system	NA	NA
442.2	rs1801725_T	NA	NA	NA	NA	NA	logistic	43113	53	43060	0.203464	0.137859	0	[Error: < 100 cases or controls]	NA	NA	442.2	Aneurysm of iliac artery	circulatory system	NA	NA
442.4	rs1801725_T	NA	NA	NA	NA	NA	logistic	43129	69	43060	0.192773	0.137889	0	[Error: < 100 cases or controls]	NA	NA	442.4	Arterial dissection	circulatory system	NA	NA
444.2	rs1801725_T	NA	NA	NA	NA	NA	logistic	43118	58	43060	0.235884	0.137854	0	[Error: < 100 cases or controls]	NA	NA	444.2	Embolism and thrombosis of abdominal aorta	circulatory system	NA	NA
444.5	rs1801725_T	NA	NA	NA	NA	NA	logistic	43067	7	43060	0.215919	0.137797	0	[Error: < 100 cases or controls]	NA	NA	444.5	Atheroembolism	circulatory system	NA	NA
446.1	rs1801725_T	NA	NA	NA	NA	NA	logistic	43065	5	43060	0.217099	0.137803	0	[Error: < 100 cases or controls]	NA	NA	446.1	Thromboangiitis obliterans	circulatory system	NA	NA
446.2	rs1801725_T	NA	NA	NA	NA	NA	logistic	43082	22	43060	0.23269	0.137819	0	[Error: < 100 cases or controls]	NA	NA	446.2	Acute febrile mucocutaneous lymph node syndrome (Kawasaki disease)	circulatory system	NA	NA
446.3	rs1801725_T	NA	NA	NA	NA	NA	logistic	43097	37	43060	0.209842	0.137817	0	[Error: < 100 cases or controls]	NA	NA	446.3	Hypersensitivity angiitis	circulatory system	NA	NA
446.6	rs1801725_T	NA	NA	NA	NA	NA	logistic	43104	44	43060	0.245265	0.137818	0	[Error: < 100 cases or controls]	NA	NA	446.6	Polyarteritis nodosa	circulatory system	NA	NA
446.7	rs1801725_T	NA	NA	NA	NA	NA	logistic	43075	15	43060	0.219754	0.137795	0	[Error: < 100 cases or controls]	NA	NA	446.7	Takayasu's disease	circulatory system	NA	NA
446.8	rs1801725_T	NA	NA	NA	NA	NA	logistic	43089	29	43060	0.237084	0.137819	0	[Error: < 100 cases or controls]	NA	NA	446.8	Thrombotic microangiopathy	circulatory system	NA	NA
448	rs1801725_T	NA	NA	NA	NA	NA	logistic	43083	23	43060	0.223584	0.137792	0	[Error: < 100 cases or controls]	NA	NA	448	Disease of capillaries	circulatory system	NA	NA
452.1	rs1801725_T	NA	NA	NA	NA	NA	logistic	39338	51	39287	0.0483878	0.136357	0	[Error: < 100 cases or controls]	NA	NA	452.1	Iatrogenic pulmonary embolism and infarction	circulatory system	NA	NA
452.8	rs1801725_T	NA	NA	NA	NA	NA	logistic	39324	37	39287	0.0309544	0.13624	0	[Error: < 100 cases or controls]	NA	NA	452.8	Postphlebitic syndrome	circulatory system	NA	NA
453	rs1801725_T	NA	NA	NA	NA	NA	logistic	39307	20	39287	0.0510264	0.136324	0	[Error: < 100 cases or controls]	NA	NA	453	Chronic venous hypertension	circulatory system	NA	NA
459.7	rs1801725_T	NA	NA	NA	NA	NA	logistic	43279	63	43216	0.238073	0.137688	0	[Error: < 100 cases or controls]	NA	NA	459.7	Blood vessel replaced	circulatory system	NA	NA
495.11	rs1801725_T	NA	NA	NA	NA	NA	logistic	40810	67	40743	0.382556	0.137895	0	[Error: < 100 cases or controls]	NA	NA	495.11	Chronic obstructive asthma with exacerbation	respiratory	NA	NA
498	rs1801725_T	NA	NA	NA	NA	NA	logistic	40816	73	40743	0.373682	0.137912	0	[Error: < 100 cases or controls]	NA	NA	498	Acute bronchospasm	respiratory	NA	NA
500.1	rs1801725_T	NA	NA	NA	NA	NA	logistic	37181	18	37163	0.345302	0.136898	0	[Error: < 100 cases or controls]	NA	NA	500.1	Extrinsic allergic alveolitis	respiratory	NA	NA
500.2	rs1801725_T	NA	NA	NA	NA	NA	logistic	37185	22	37163	0.343324	0.136897	0	[Error: < 100 cases or controls]	NA	NA	500.2	Pneumoconiosis	respiratory	NA	NA
509.5	rs1801725_T	NA	NA	NA	NA	NA	logistic	37215	52	37163	0.340535	0.136947	0	[Error: < 100 cases or controls]	NA	NA	509.5	Respiratory arrest	respiratory	NA	NA
513.32	rs1801725_T	NA	NA	NA	NA	NA	logistic	49237	87	49150	0.00901195	0.137265	0	[Error: < 100 cases or controls]	NA	NA	513.32	Orthopnea	respiratory	NA	NA
514.1	rs1801725_T	NA	NA	NA	NA	NA	logistic	48344	81	48263	0.125152	0.137266	0	[Error: < 100 cases or controls]	NA	NA	514.1	Abnormal results of function study of pulmonary system	respiratory	NA	NA
520.1	rs1801725_T	NA	NA	NA	NA	NA	logistic	48223	26	48197	0.38824	0.137538	0	[Error: < 100 cases or controls]	NA	NA	520.1	Hereditary disturbances in tooth structure	digestive	NA	NA
521.2	rs1801725_T	NA	NA	NA	NA	NA	logistic	48200	3	48197	0.408275	0.137552	0	[Error: < 100 cases or controls]	NA	NA	521.2	Dental abrasion, erosion and attrition	digestive	NA	NA
521.4	rs1801725_T	NA	NA	NA	NA	NA	logistic	48205	8	48197	0.390002	0.137569	0	[Error: < 100 cases or controls]	NA	NA	521.4	Tooth complications likely association with other diseases	digestive	NA	NA
522.1	rs1801725_T	NA	NA	NA	NA	NA	logistic	48203	6	48197	0.410401	0.137554	0	[Error: < 100 cases or controls]	NA	NA	522.1	Pulpitis and necrosis of tooth pulp	digestive	NA	NA
523.32	rs1801725_T	NA	NA	NA	NA	NA	logistic	48241	44	48197	0.345605	0.137622	0	[Error: < 100 cases or controls]	NA	NA	523.32	Chronic periodontitis	digestive	NA	NA
525.2	rs1801725_T	NA	NA	NA	NA	NA	logistic	48213	16	48197	0.366213	0.137567	0	[Error: < 100 cases or controls]	NA	NA	525.2	Atrophy of edentulous alveolar ridge	digestive	NA	NA
526.1	rs1801725_T	NA	NA	NA	NA	NA	logistic	48220	23	48197	0.397094	0.137567	0	[Error: < 100 cases or controls]	NA	NA	526.1	Cysts of the jaws	digestive	NA	NA
526.42	rs1801725_T	NA	NA	NA	NA	NA	logistic	48243	46	48197	0.3769	0.137554	0	[Error: < 100 cases or controls]	NA	NA	526.42	Arthralgia/ankylosis of temporomandibular joint	digestive	NA	NA
526.8	rs1801725_T	NA	NA	NA	NA	NA	logistic	48211	14	48197	0.38696	0.137552	0	[Error: < 100 cases or controls]	NA	NA	526.8	Exostosis of jaw	digestive	NA	NA
526.9	rs1801725_T	NA	NA	NA	NA	NA	logistic	48273	76	48197	0.398502	0.137572	0	[Error: < 100 cases or controls]	NA	NA	526.9	Jaw disease NOS	digestive	NA	NA
527.1	rs1801725_T	NA	NA	NA	NA	NA	logistic	49535	8	49527	0.205504	0.1376	0	[Error: < 100 cases or controls]	NA	NA	527.1	Hypertrophy of salivary gland	digestive	NA	NA
527.8	rs1801725_T	NA	NA	NA	NA	NA	logistic	49538	11	49527	0.199838	0.137581	0	[Error: < 100 cases or controls]	NA	NA	527.8	Other specified diseases of the salivary glands	digestive	NA	NA
528.12	rs1801725_T	NA	NA	NA	NA	NA	logistic	49622	95	49527	0.228352	0.13761	0	[Error: < 100 cases or controls]	NA	NA	528.12	Oral aphthae	digestive	NA	NA
528.4	rs1801725_T	NA	NA	NA	NA	NA	logistic	49549	22	49527	0.201787	0.137571	0	[Error: < 100 cases or controls]	NA	NA	528.4	Cysts of oral soft tissues	digestive	NA	NA
528.41	rs1801725_T	NA	NA	NA	NA	NA	logistic	49548	21	49527	0.202339	0.137574	0	[Error: < 100 cases or controls]	NA	NA	528.41	Cyst of the salivary gland	digestive	NA	NA
528.5	rs1801725_T	NA	NA	NA	NA	NA	logistic	49623	96	49527	0.173382	0.137618	0	[Error: < 100 cases or controls]	NA	NA	528.5	Diseases of lips	digestive	NA	NA
528.6	rs1801725_T	NA	NA	NA	NA	NA	logistic	49585	58	49527	0.180681	0.137542	0	[Error: < 100 cases or controls]	NA	NA	528.6	Leukoplakia of oral mucosa	digestive	NA	NA
528.7	rs1801725_T	NA	NA	NA	NA	NA	logistic	49542	15	49527	0.209651	0.1376	0	[Error: < 100 cases or controls]	NA	NA	528.7	Sialolithiasis	digestive	NA	NA
529.1	rs1801725_T	NA	NA	NA	NA	NA	logistic	49573	46	49527	0.211417	0.137635	0	[Error: < 100 cases or controls]	NA	NA	529.1	Glossitis	digestive	NA	NA
529.6	rs1801725_T	NA	NA	NA	NA	NA	logistic	49570	43	49527	0.162435	0.137664	0	[Error: < 100 cases or controls]	NA	NA	529.6	Glossodynia	digestive	NA	NA
530.12	rs1801725_T	NA	NA	NA	NA	NA	logistic	31413	98	31315	0.162451	0.137937	0	[Error: < 100 cases or controls]	NA	NA	530.12	Ulcer of esophagus	digestive	NA	NA
530.6	rs1801725_T	NA	NA	NA	NA	NA	logistic	31372	57	31315	0.250324	0.13775	0	[Error: < 100 cases or controls]	NA	NA	530.6	Diverticulum of esophagus, acquired	digestive	NA	NA
530.7	rs1801725_T	NA	NA	NA	NA	NA	logistic	31350	35	31315	0.16172	0.137847	0	[Error: < 100 cases or controls]	NA	NA	530.7	Gastroesophageal laceration-hemorrhage syndrome	digestive	NA	NA
531.5	rs1801725_T	NA	NA	NA	NA	NA	logistic	50386	44	50342	0.0194081	0.137141	0	[Error: < 100 cases or controls]	NA	NA	531.5	Gastrojejunal ulcer	digestive	NA	NA
535.1	rs1801725_T	NA	NA	NA	NA	NA	logistic	45216	77	45139	0.116577	0.137164	0	[Error: < 100 cases or controls]	NA	NA	535.1	Acute gastritis	digestive	NA	NA
537.1	rs1801725_T	NA	NA	NA	NA	NA	logistic	45207	68	45139	0.134731	0.137224	0	[Error: < 100 cases or controls]	NA	NA	537.1	Lesions of stomach and duodenum	digestive	NA	NA
550.3	rs1801725_T	NA	NA	NA	NA	NA	logistic	45814	20	45794	0.510826	0.137371	0	[Error: < 100 cases or controls]	NA	NA	550.3	Femoral hernia	digestive	NA	NA
556.11	rs1801725_T	NA	NA	NA	NA	NA	logistic	34215	36	34179	0.428159	0.136373	0	[Error: < 100 cases or controls]	NA	NA	556.11	Angiodysplasia of intestine (without mention of hemorrhage)	digestive	NA	NA
569.1	rs1801725_T	NA	NA	NA	NA	NA	logistic	43630	40	43590	0.434995	0.137279	0	[Error: < 100 cases or controls]	NA	NA	569.1	Toxic gastroenteritis and colitis	digestive	NA	NA
573.1	rs1801725_T	NA	NA	NA	NA	NA	logistic	42632	46	42586	0.030812	0.137162	0	[Error: < 100 cases or controls]	NA	NA	573.1	Chronic passive congestion of liver	digestive	NA	NA
575.6	rs1801725_T	NA	NA	NA	NA	NA	logistic	48327	27	48300	0.170485	0.137646	0	[Error: < 100 cases or controls]	NA	NA	575.6	Cholesterolosis of gallbladder	digestive	NA	NA
575.9	rs1801725_T	NA	NA	NA	NA	NA	logistic	48364	64	48300	0.206792	0.137685	0	[Error: < 100 cases or controls]	NA	NA	575.9	Nonspecific abnormal findings on radiological and other examination of biliary tract	digestive	NA	NA
580.11	rs1801725_T	NA	NA	NA	NA	NA	logistic	39378	84	39294	0.487329	0.137399	0	[Error: < 100 cases or controls]	NA	NA	580.11	Proliferative glomerulonephritis	genitourinary	NA	NA
580.13	rs1801725_T	NA	NA	NA	NA	NA	logistic	39341	47	39294	0.483941	0.137452	0	[Error: < 100 cases or controls]	NA	NA	580.13	Acute glomerulonephritis, NOS	genitourinary	NA	NA
580.14	rs1801725_T	NA	NA	NA	NA	NA	logistic	39381	87	39294	0.507938	0.137465	0	[Error: < 100 cases or controls]	NA	NA	580.14	Chronic glomerulonephritis, NOS	genitourinary	NA	NA
586.11	rs1801725_T	NA	NA	NA	NA	NA	logistic	39303	9	39294	0.47352	0.137483	0	[Error: < 100 cases or controls]	NA	NA	586.11	Small kidney	genitourinary	NA	NA
586.3	rs1801725_T	NA	NA	NA	NA	NA	logistic	39356	62	39294	0.446821	0.137489	0	[Error: < 100 cases or controls]	NA	NA	586.3	Vascular disorders of kidney/hypertrophy	genitourinary	NA	NA
589	rs1801725_T	NA	NA	NA	NA	NA	logistic	39349	55	39294	0.498427	0.137488	0	[Error: < 100 cases or controls]	NA	NA	589	Abnormal results of function study of kidney	genitourinary	NA	NA
592.12	rs1801725_T	NA	NA	NA	NA	NA	logistic	37280	78	37202	0.405821	0.137929	0	[Error: < 100 cases or controls]	NA	NA	592.12	Chronic cystitis	genitourinary	NA	NA
592.2	rs1801725_T	NA	NA	NA	NA	NA	logistic	37254	52	37202	0.351019	0.137999	0	[Error: < 100 cases or controls]	NA	NA	592.2	Urethritis and urethral syndrome	genitourinary	NA	NA
592.21	rs1801725_T	NA	NA	NA	NA	NA	logistic	37211	9	37202	0.370359	0.137943	0	[Error: < 100 cases or controls]	NA	NA	592.21	Urethral syndrome	genitourinary	NA	NA
592.3	rs1801725_T	NA	NA	NA	NA	NA	logistic	37204	2	37202	0.418585	0.137915	0	[Error: < 100 cases or controls]	NA	NA	592.3	Urethral stricture due to infecton	genitourinary	NA	NA
594.8	rs1801725_T	NA	NA	NA	NA	NA	logistic	48241	75	48166	0.236225	0.137331	0	[Error: < 100 cases or controls]	NA	NA	594.8	Renal colic	genitourinary	NA	NA
599.7	rs1801725_T	NA	NA	NA	NA	NA	logistic	36874	7	36867	0.238878	0.136804	0	[Error: < 100 cases or controls]	NA	NA	599.7	Urethral discharge	genitourinary	NA	NA
601.12	rs1801725_T	NA	NA	NA	NA	NA	logistic	47252	93	47159	0.112402	0.136439	0	[Error: < 100 cases or controls]	NA	NA	601.12	Chronic prostatitis	genitourinary	NA	NA
601.4	rs1801725_T	NA	NA	NA	NA	NA	logistic	47206	47	47159	0.180423	0.136445	0	[Error: < 100 cases or controls]	NA	NA	601.4	Balanoposthitis	genitourinary	NA	NA
601.8	rs1801725_T	NA	NA	NA	NA	NA	logistic	47223	64	47159	0.158373	0.136364	0	[Error: < 100 cases or controls]	NA	NA	601.8	Other inflammatory disorders of male genital organs	genitourinary	NA	NA
602	rs1801725_T	NA	NA	NA	NA	NA	logistic	47247	88	47159	0.0759149	0.136432	0	[Error: < 100 cases or controls]	NA	NA	602	Other disorders of prostate	genitourinary	NA	NA
602.3	rs1801725_T	NA	NA	NA	NA	NA	logistic	47161	2	47159	0.143622	0.136416	0	[Error: < 100 cases or controls]	NA	NA	602.3	Dysplasia of prostate	genitourinary	NA	NA
603.2	rs1801725_T	NA	NA	NA	NA	NA	logistic	45933	61	45872	0.27708	0.13683	0	[Error: < 100 cases or controls]	NA	NA	603.2	Spermatocele	genitourinary	NA	NA
604.2	rs1801725_T	NA	NA	NA	NA	NA	NA	45872	NA	NA	NA	NA	0	[Error: non-varying phenotype or genotype]	NA	NA	604.2	Vascular disorders of penis	genitourinary	NA	NA
609	rs1801725_T	NA	NA	NA	NA	NA	logistic	45923	51	45872	0.332936	0.136838	0	[Error: < 100 cases or controls]	NA	NA	609	Male infertility and abnormal spermatozoa	genitourinary	NA	NA
609.1	rs1801725_T	NA	NA	NA	NA	NA	logistic	45893	21	45872	0.326887	0.136786	0	[Error: < 100 cases or controls]	NA	NA	609.1	Infertility, male	genitourinary	NA	NA
609.11	rs1801725_T	NA	NA	NA	NA	NA	NA	45872	NA	NA	NA	NA	0	[Error: non-varying phenotype or genotype]	NA	NA	609.11	Azoospermia and oligospermia	genitourinary	NA	NA
609.2	rs1801725_T	NA	NA	NA	NA	NA	logistic	45902	30	45872	0.349378	0.136835	0	[Error: < 100 cases or controls]	NA	NA	609.2	Abnormal spermatozoa	genitourinary	NA	NA
610.2	rs1801725_T	NA	NA	NA	NA	NA	logistic	46746	47	46699	0.06785	0.13753	0	[Error: < 100 cases or controls]	NA	NA	610.2	Fibroadenosis of breast	genitourinary	NA	NA
612.1	rs1801725_T	NA	NA	NA	NA	NA	logistic	46752	53	46699	0.0534616	0.137641	0	[Error: < 100 cases or controls]	NA	NA	612.1	Galactorrhea	genitourinary	NA	NA
612.3	rs1801725_T	NA	NA	NA	NA	NA	logistic	46711	12	46699	0.0329159	0.137494	0	[Error: < 100 cases or controls]	NA	NA	612.3	Congenital anomalies of breast	genitourinary	NA	NA
613.9	rs1801725_T	NA	NA	NA	NA	NA	logistic	49886	49	49837	0.0262044	0.137333	0	[Error: < 100 cases or controls]	NA	NA	613.9	Breast disorder NOS	genitourinary	NA	NA
614.31	rs1801725_T	NA	NA	NA	NA	NA	logistic	49553	18	49535	0.311119	0.137257	0	[Error: < 100 cases or controls]	NA	NA	614.31	Acute inflammatory pelvic disease	genitourinary	NA	NA
614.33	rs1801725_T	NA	NA	NA	NA	NA	logistic	49592	57	49535	0.284237	0.13728	0	[Error: < 100 cases or controls]	NA	NA	614.33	Pelvic inflammatory disease, NOS	genitourinary	NA	NA
614.4	rs1801725_T	NA	NA	NA	NA	NA	logistic	49563	28	49535	0.26473	0.13727	0	[Error: < 100 cases or controls]	NA	NA	614.4	Inflammatory diseases of uterus, except cervix	genitourinary	NA	NA
614.51	rs1801725_T	NA	NA	NA	NA	NA	logistic	49609	74	49535	0.280301	0.137173	0	[Error: < 100 cases or controls]	NA	NA	614.51	Cervicitis and endocervicitis	genitourinary	NA	NA
614.53	rs1801725_T	NA	NA	NA	NA	NA	logistic	49585	50	49535	0.333592	0.137199	0	[Error: < 100 cases or controls]	NA	NA	614.53	Cyst or abscess of Bartholin's gland	genitourinary	NA	NA
614.54	rs1801725_T	NA	NA	NA	NA	NA	logistic	49593	58	49535	0.275948	0.137257	0	[Error: < 100 cases or controls]	NA	NA	614.54	Abscess or ulceration of vulva	genitourinary	NA	NA
619.3	rs1801725_T	NA	NA	NA	NA	NA	logistic	49914	88	49826	0.270884	0.137316	0	[Error: < 100 cases or controls]	NA	NA	619.3	Noninflammatory disorders of cervix	genitourinary	NA	NA
620	rs1801725_T	NA	NA	NA	NA	NA	logistic	52423	82	52341	0.0392139	0.137468	0	[Error: < 100 cases or controls]	NA	NA	620	Dysplasia of female genital organs	genitourinary	NA	NA
620.1	rs1801725_T	NA	NA	NA	NA	NA	logistic	52349	8	52341	0.0109722	0.137424	0	[Error: < 100 cases or controls]	NA	NA	620.1	Dysplasia of cervix	genitourinary	NA	NA
622.2	rs1801725_T	NA	NA	NA	NA	NA	logistic	52401	60	52341	0.0167163	0.137411	0	[Error: < 100 cases or controls]	NA	NA	622.2	Mucous polyp of cervix	genitourinary	NA	NA
624.1	rs1801725_T	NA	NA	NA	NA	NA	logistic	48811	37	48774	0.308905	0.137244	0	[Error: < 100 cases or controls]	NA	NA	624.1	Dystrophy of female genital tract	genitourinary	NA	NA
624.2	rs1801725_T	NA	NA	NA	NA	NA	logistic	48783	9	48774	0.317234	0.13723	0	[Error: < 100 cases or controls]	NA	NA	624.2	Atrophy of female genital tract	genitourinary	NA	NA
626.15	rs1801725_T	NA	NA	NA	NA	NA	logistic	42251	27	42224	0.124023	0.1375	0	[Error: < 100 cases or controls]	NA	NA	626.15	Infertility, female, associated with anovulation	genitourinary	NA	NA
626.21	rs1801725_T	NA	NA	NA	NA	NA	logistic	42228	4	42224	0.115867	0.137515	0	[Error: < 100 cases or controls]	NA	NA	626.21	Mittelschmerz	genitourinary	NA	NA
626.4	rs1801725_T	NA	NA	NA	NA	NA	logistic	42266	42	42224	0.123743	0.137475	0	[Error: < 100 cases or controls]	NA	NA	626.4	Premenstrual tension syndromes	genitourinary	NA	NA
627.4	rs1801725_T	NA	NA	NA	NA	NA	logistic	42295	71	42224	0.0913697	0.137428	0	[Error: < 100 cases or controls]	NA	NA	627.4	Premenopausal menorrhagia	genitourinary	NA	NA
634.3	rs1801725_T	NA	NA	NA	NA	NA	logistic	51029	37	50992	0.417491	0.137569	0	[Error: < 100 cases or controls]	NA	NA	634.3	Ectopic pregnancy	pregnancy complications	NA	NA
635.3	rs1801725_T	NA	NA	NA	NA	NA	logistic	51089	97	50992	0.377694	0.137593	0	[Error: < 100 cases or controls]	NA	NA	635.3	Placenta previa and abruptio placenta	pregnancy complications	NA	NA
636.8	rs1801725_T	NA	NA	NA	NA	NA	logistic	51065	73	50992	0.414137	0.137511	0	[Error: < 100 cases or controls]	NA	NA	636.8	Cervical incompetence	pregnancy complications	NA	NA
637	rs1801725_T	NA	NA	NA	NA	NA	logistic	50891	61	50830	0.469798	0.137618	0	[Error: < 100 cases or controls]	NA	NA	637	Short gestation; low birth weight; and fetal growth retardation	pregnancy complications	NA	NA
643	rs1801725_T	NA	NA	NA	NA	NA	logistic	53449	85	53364	0.174461	0.137467	0	[Error: < 100 cases or controls]	NA	NA	643	Excessive vomiting in pregnancy	pregnancy complications	NA	NA
643.1	rs1801725_T	NA	NA	NA	NA	NA	logistic	53406	42	53364	0.154588	0.137475	0	[Error: < 100 cases or controls]	NA	NA	643.1	Hyperemesis gravidarum	pregnancy complications	NA	NA
644	rs1801725_T	NA	NA	NA	NA	NA	logistic	53327	79	53248	0.273548	0.137388	0	[Error: < 100 cases or controls]	NA	NA	644	Anemia during pregnancy	pregnancy complications	NA	NA
647	rs1801725_T	NA	NA	NA	NA	NA	logistic	52900	88	52812	0.170642	0.137344	0	[Error: < 100 cases or controls]	NA	NA	647	Infectious and parasitic complications affecting pregnancy	pregnancy complications	NA	NA
647.3	rs1801725_T	NA	NA	NA	NA	NA	logistic	52843	31	52812	0.159374	0.137322	0	[Error: < 100 cases or controls]	NA	NA	647.3	Major puerperal infection	pregnancy complications	NA	NA
654.2	rs1801725_T	NA	NA	NA	NA	NA	logistic	52310	47	52263	0.420883	0.137574	0	[Error: < 100 cases or controls]	NA	NA	654.2	Rhesus isoimmunization in pregnancy	pregnancy complications	NA	NA
656.1	rs1801725_T	NA	NA	NA	NA	NA	logistic	52156	37	52119	0.222823	0.137261	0	[Error: < 100 cases or controls]	NA	NA	656.1	Isoimmunization of fetus or newborn	pregnancy complications	NA	NA
656.22	rs1801725_T	NA	NA	NA	NA	NA	logistic	52169	50	52119	0.195177	0.137246	0	[Error: < 100 cases or controls]	NA	NA	656.22	Interstitial emphysema and related conditions of newborn	pregnancy complications	NA	NA
656.9	rs1801725_T	NA	NA	NA	NA	NA	logistic	52203	84	52119	0.260745	0.137224	0	[Error: < 100 cases or controls]	NA	NA	656.9	Neonatal bradycardia or tachycardia	pregnancy complications	NA	NA
671	rs1801725_T	NA	NA	NA	NA	NA	logistic	53316	74	53242	0.298986	0.137398	0	[Error: < 100 cases or controls]	NA	NA	671	Venous/cerebrovascular complications embolism in pregnancy and the puerperium	pregnancy complications	NA	NA
674	rs1801725_T	NA	NA	NA	NA	NA	logistic	53291	49	53242	0.31903	0.137481	0	[Error: < 100 cases or controls]	NA	NA	674	Other complications of the puerperium NEC	pregnancy complications	NA	NA
676	rs1801725_T	NA	NA	NA	NA	NA	logistic	53246	4	53242	0.309841	0.137447	0	[Error: < 100 cases or controls]	NA	NA	676	Other disorders of the breast associated with childbirth and disorders of lactation	pregnancy complications	NA	NA
686.3	rs1801725_T	NA	NA	NA	NA	NA	logistic	42757	75	42682	0.129824	0.13627	0	[Error: < 100 cases or controls]	NA	NA	686.3	Pilonidal cyst	dermatologic	NA	NA
686.4	rs1801725_T	NA	NA	NA	NA	NA	logistic	42734	52	42682	0.149534	0.136273	0	[Error: < 100 cases or controls]	NA	NA	686.4	Pyogenic granuloma	dermatologic	NA	NA
686.5	rs1801725_T	NA	NA	NA	NA	NA	logistic	42735	53	42682	0.147387	0.136352	0	[Error: < 100 cases or controls]	NA	NA	686.5	Pyoderma	dermatologic	NA	NA
687.3	rs1801725_T	NA	NA	NA	NA	NA	logistic	39307	52	39255	0.616968	0.137253	0	[Error: < 100 cases or controls]	NA	NA	687.3	Changes in skin texture	dermatologic	NA	NA
691.1	rs1801725_T	NA	NA	NA	NA	NA	logistic	43946	6	43940	0.0188278	0.137794	0	[Error: < 100 cases or controls]	NA	NA	691.1	Ichthyosis congenita	dermatologic	NA	NA
691.3	rs1801725_T	NA	NA	NA	NA	NA	logistic	43976	36	43940	0.0370606	0.1377	0	[Error: < 100 cases or controls]	NA	NA	691.3	Congenital pigmentary anomalies of skin	dermatologic	NA	NA
694.1	rs1801725_T	NA	NA	NA	NA	NA	logistic	43992	52	43940	0.0170329	0.137809	0	[Error: < 100 cases or controls]	NA	NA	694.1	Vitiligo	dermatologic	NA	NA
694.3	rs1801725_T	NA	NA	NA	NA	NA	logistic	43956	16	43940	0.0249088	0.137763	0	[Error: < 100 cases or controls]	NA	NA	694.3	Vascular disorders of skin	dermatologic	NA	NA
695.1	rs1801725_T	NA	NA	NA	NA	NA	logistic	43960	20	43940	0.0273403	0.13775	0	[Error: < 100 cases or controls]	NA	NA	695.1	Toxic erythema	dermatologic	NA	NA
695.2	rs1801725_T	NA	NA	NA	NA	NA	logistic	43999	59	43940	0.0477457	0.137719	0	[Error: < 100 cases or controls]	NA	NA	695.2	Bullous dermatoses	dermatologic	NA	NA
695.21	rs1801725_T	NA	NA	NA	NA	NA	logistic	43961	21	43940	0.0235352	0.137758	0	[Error: < 100 cases or controls]	NA	NA	695.21	Dermatitis herpetiformis	dermatologic	NA	NA
695.22	rs1801725_T	NA	NA	NA	NA	NA	logistic	43972	32	43940	0.0533941	0.137747	0	[Error: < 100 cases or controls]	NA	NA	695.22	Pemphigus and pemphigoid	dermatologic	NA	NA
695.81	rs1801725_T	NA	NA	NA	NA	NA	logistic	43983	43	43940	0.0930501	0.137792	0	[Error: < 100 cases or controls]	NA	NA	695.81	Erythema nodosum	dermatologic	NA	NA
696.2	rs1801725_T	NA	NA	NA	NA	NA	logistic	43947	7	43940	0.0282638	0.137768	0	[Error: < 100 cases or controls]	NA	NA	696.2	Parapsoriasis	dermatologic	NA	NA
696.3	rs1801725_T	NA	NA	NA	NA	NA	logistic	43962	22	43940	0.0429131	0.137789	0	[Error: < 100 cases or controls]	NA	NA	696.3	Pityriasis	dermatologic	NA	NA
701.6	rs1801725_T	NA	NA	NA	NA	NA	logistic	46659	72	46587	0.110921	0.137444	0	[Error: < 100 cases or controls]	NA	NA	701.6	Acquired acanthosis nigricans	dermatologic	NA	NA
702.4	rs1801725_T	NA	NA	NA	NA	NA	logistic	41712	13	41699	0.355754	0.13743	0	[Error: < 100 cases or controls]	NA	NA	702.4	Degenerative skin disorders	dermatologic	NA	NA
704.11	rs1801725_T	NA	NA	NA	NA	NA	logistic	48769	82	48687	0.0865668	0.136962	0	[Error: < 100 cases or controls]	NA	NA	704.11	Alopecia Areata	dermatologic	NA	NA
704.12	rs1801725_T	NA	NA	NA	NA	NA	logistic	48772	85	48687	0.120623	0.136892	0	[Error: < 100 cases or controls]	NA	NA	704.12	Telogen effluvium	dermatologic	NA	NA
706.3	rs1801725_T	NA	NA	NA	NA	NA	logistic	46722	2	46720	0.043357	0.136488	0	[Error: < 100 cases or controls]	NA	NA	706.3	Seborrhea	dermatologic	NA	NA
709.4	rs1801725_T	NA	NA	NA	NA	NA	logistic	43242	68	43174	0.171395	0.138072	0	[Error: < 100 cases or controls]	NA	NA	709.4	Polymyositis	dermatologic	NA	NA
710.2	rs1801725_T	NA	NA	NA	NA	NA	logistic	42553	4	42549	0.469749	0.137511	0	[Error: < 100 cases or controls]	NA	NA	710.2	Periostitis	musculoskeletal	NA	NA
710.3	rs1801725_T	NA	NA	NA	NA	NA	logistic	42551	2	42549	0.472438	0.137506	0	[Error: < 100 cases or controls]	NA	NA	710.3	Osteopathy resulting from poliomyelitis	musculoskeletal	NA	NA
711.2	rs1801725_T	NA	NA	NA	NA	NA	logistic	42565	16	42549	0.464717	0.137507	0	[Error: < 100 cases or controls]	NA	NA	711.2	Reiter's disease	musculoskeletal	NA	NA
711.3	rs1801725_T	NA	NA	NA	NA	NA	logistic	42595	46	42549	0.453921	0.137493	0	[Error: < 100 cases or controls]	NA	NA	711.3	Behcet's syndrome	musculoskeletal	NA	NA
715.3	rs1801725_T	NA	NA	NA	NA	NA	logistic	43902	66	43836	0.143778	0.137704	0	[Error: < 100 cases or controls]	NA	NA	715.3	Spinal enthesopathy	musculoskeletal	NA	NA
716.1	rs1801725_T	NA	NA	NA	NA	NA	logistic	42589	40	42549	0.495971	0.137453	0	[Error: < 100 cases or controls]	NA	NA	716.1	Unspecified polyarthropathy or polyarthritis	musculoskeletal	NA	NA
716.2	rs1801725_T	NA	NA	NA	NA	NA	logistic	42565	16	42549	0.491279	0.137507	0	[Error: < 100 cases or controls]	NA	NA	716.2	Unspecified monoarthritis	musculoskeletal	NA	NA
716.3	rs1801725_T	NA	NA	NA	NA	NA	logistic	42550	1	42549	0.491062	0.137532	0	[Error: < 100 cases or controls]	NA	NA	716.3	Kaschin-Beck disease	musculoskeletal	NA	NA
716.8	rs1801725_T	NA	NA	NA	NA	NA	logistic	42563	14	42549	0.471132	0.13749	0	[Error: < 100 cases or controls]	NA	NA	716.8	Palindromic rheumatism	musculoskeletal	NA	NA
721.8	rs1801725_T	NA	NA	NA	NA	NA	logistic	40540	40	40500	0.00222498	0.136384	0	[Error: < 100 cases or controls]	NA	NA	721.8	Other allied disorders of spine	musculoskeletal	NA	NA
722.3	rs1801725_T	NA	NA	NA	NA	NA	logistic	40502	2	40500	0.0336573	0.136351	0	[Error: < 100 cases or controls]	NA	NA	722.3	Schmorl's nodes	musculoskeletal	NA	NA
723.1	rs1801725_T	NA	NA	NA	NA	NA	logistic	40559	59	40500	0.0377293	0.136357	0	[Error: < 100 cases or controls]	NA	NA	723.1	Torticollis	musculoskeletal	NA	NA
727.8	rs1801725_T	NA	NA	NA	NA	NA	logistic	37946	99	37847	0.0879923	0.137024	0	[Error: < 100 cases or controls]	NA	NA	727.8	Plica syndrome	musculoskeletal	NA	NA
728.1	rs1801725_T	NA	NA	NA	NA	NA	logistic	37890	43	37847	0.0299326	0.137094	0	[Error: < 100 cases or controls]	NA	NA	728.1	Muscular calcification and ossification	musculoskeletal	NA	NA
729.1	rs1801725_T	NA	NA	NA	NA	NA	logistic	37856	9	37847	0.0505374	0.137098	0	[Error: < 100 cases or controls]	NA	NA	729.1	Rheumatism, unspecified and fibrositis	musculoskeletal	NA	NA
729.3	rs1801725_T	NA	NA	NA	NA	NA	logistic	37894	47	37847	0.0576358	0.137106	0	[Error: < 100 cases or controls]	NA	NA	729.3	Panniculitis	musculoskeletal	NA	NA
729.7	rs1801725_T	NA	NA	NA	NA	NA	logistic	37874	27	37847	0.0730809	0.137099	0	[Error: < 100 cases or controls]	NA	NA	729.7	Nontraumatic compartment syndrome	musculoskeletal	NA	NA
731	rs1801725_T	NA	NA	NA	NA	NA	logistic	41680	78	41602	0.155717	0.136384	0	[Error: < 100 cases or controls]	NA	NA	731	Osteitis deformans and osteopathies associated with other disorders classified elsewhere	musculoskeletal	NA	NA
731.1	rs1801725_T	NA	NA	NA	NA	NA	logistic	41618	16	41602	0.124076	0.136395	0	[Error: < 100 cases or controls]	NA	NA	731.1	Osteitis deformans [Paget's disease of bone]	musculoskeletal	NA	NA
732.1	rs1801725_T	NA	NA	NA	NA	NA	logistic	41691	89	41602	0.102849	0.13642	0	[Error: < 100 cases or controls]	NA	NA	732.1	Juvenile osteochondrosis	musculoskeletal	NA	NA
732.7	rs1801725_T	NA	NA	NA	NA	NA	logistic	41664	62	41602	0.07582	0.136449	0	[Error: < 100 cases or controls]	NA	NA	732.7	Osteochondritis dissecans	musculoskeletal	NA	NA
733.2	rs1801725_T	NA	NA	NA	NA	NA	logistic	41670	68	41602	0.0704883	0.136453	0	[Error: < 100 cases or controls]	NA	NA	733.2	Cyst of bone	musculoskeletal	NA	NA
733.6	rs1801725_T	NA	NA	NA	NA	NA	logistic	41682	80	41602	0.124267	0.136378	0	[Error: < 100 cases or controls]	NA	NA	733.6	Costochondritis	musculoskeletal	NA	NA
733.9	rs1801725_T	NA	NA	NA	NA	NA	logistic	41693	91	41602	0.117543	0.136378	0	[Error: < 100 cases or controls]	NA	NA	733.9	Chondromalacia	musculoskeletal	NA	NA
735.22	rs1801725_T	NA	NA	NA	NA	NA	logistic	45061	27	45034	0.180329	0.136881	0	[Error: < 100 cases or controls]	NA	NA	735.22	Claw toe (acquired)	musculoskeletal	NA	NA
736.1	rs1801725_T	NA	NA	NA	NA	NA	logistic	45044	10	45034	0.208616	0.136833	0	[Error: < 100 cases or controls]	NA	NA	736.1	Acquired deformities of forearm	musculoskeletal	NA	NA
736.3	rs1801725_T	NA	NA	NA	NA	NA	logistic	45071	37	45034	0.194629	0.136829	0	[Error: < 100 cases or controls]	NA	NA	736.3	Acquired deformities of hip	musculoskeletal	NA	NA
736.4	rs1801725_T	NA	NA	NA	NA	NA	logistic	45079	45	45034	0.186544	0.136838	0	[Error: < 100 cases or controls]	NA	NA	736.4	Genu valgum or varum (acquired)	musculoskeletal	NA	NA
736.5	rs1801725_T	NA	NA	NA	NA	NA	logistic	45052	18	45034	0.183599	0.136886	0	[Error: < 100 cases or controls]	NA	NA	736.5	Acquired deformities of knee	musculoskeletal	NA	NA
736.6	rs1801725_T	NA	NA	NA	NA	NA	logistic	45125	91	45034	0.199851	0.136975	0	[Error: < 100 cases or controls]	NA	NA	736.6	Unequal leg length (acquired)	musculoskeletal	NA	NA
737.2	rs1801725_T	NA	NA	NA	NA	NA	logistic	45041	7	45034	0.224908	0.136875	0	[Error: < 100 cases or controls]	NA	NA	737.2	Lordosis (acquired)	musculoskeletal	NA	NA
741.1	rs1801725_T	NA	NA	NA	NA	NA	logistic	42847	62	42785	0.249647	0.138073	0	[Error: < 100 cases or controls]	NA	NA	741.1	Ankylosis of joint	musculoskeletal	NA	NA
741.5	rs1801725_T	NA	NA	NA	NA	NA	logistic	42820	35	42785	0.23692	0.137996	0	[Error: < 100 cases or controls]	NA	NA	741.5	Hemarthrosis	musculoskeletal	NA	NA
741.6	rs1801725_T	NA	NA	NA	NA	NA	logistic	42809	24	42785	0.251861	0.138055	0	[Error: < 100 cases or controls]	NA	NA	741.6	Villonodular synovitis	musculoskeletal	NA	NA
742.1	rs1801725_T	NA	NA	NA	NA	NA	logistic	42827	42	42785	0.287584	0.138125	0	[Error: < 100 cases or controls]	NA	NA	742.1	Loose body in joint	musculoskeletal	NA	NA
742.2	rs1801725_T	NA	NA	NA	NA	NA	logistic	42882	97	42785	0.246109	0.138007	0	[Error: < 100 cases or controls]	NA	NA	742.2	Pathological, developmental or recurrent dislocation	musculoskeletal	NA	NA
742.8	rs1801725_T	NA	NA	NA	NA	NA	logistic	42809	24	42785	0.251861	0.138055	0	[Error: < 100 cases or controls]	NA	NA	742.8	Articular cartilage disorder	musculoskeletal	NA	NA
749.1	rs1801725_T	NA	NA	NA	NA	NA	logistic	43035	60	42975	0.0418415	0.137133	0	[Error: < 100 cases or controls]	NA	NA	749.1	Cleft palate	congenital anomalies	NA	NA
750.11	rs1801725_T	NA	NA	NA	NA	NA	logistic	49952	28	49924	0.151428	0.137402	0	[Error: < 100 cases or controls]	NA	NA	750.11	Esophageal atresia/tracheoesophageal fistula	congenital anomalies	NA	NA
750.13	rs1801725_T	NA	NA	NA	NA	NA	logistic	50010	86	49924	0.15726	0.137483	0	[Error: < 100 cases or controls]	NA	NA	750.13	Congenital anomalies of mouth/tongue	congenital anomalies	NA	NA
750.14	rs1801725_T	NA	NA	NA	NA	NA	logistic	49935	11	49924	0.178225	0.137419	0	[Error: < 100 cases or controls]	NA	NA	750.14	Congenital anomalies of esophagus	congenital anomalies	NA	NA
750.15	rs1801725_T	NA	NA	NA	NA	NA	logistic	49927	3	49924	0.166531	0.137401	0	[Error: < 100 cases or controls]	NA	NA	750.15	Congenital anomalies of stomach	congenital anomalies	NA	NA
750.22	rs1801725_T	NA	NA	NA	NA	NA	logistic	50016	92	49924	0.149868	0.137456	0	[Error: < 100 cases or controls]	NA	NA	750.22	Congenital anomaly of gallbladder, bile ducts, liver, pancreas	congenital anomalies	NA	NA
750.5	rs1801725_T	NA	NA	NA	NA	NA	logistic	49950	26	49924	0.131031	0.137427	0	[Error: < 100 cases or controls]	NA	NA	750.5	Congenital hypertrophic pyloric stenosis	congenital anomalies	NA	NA
751.11	rs1801725_T	NA	NA	NA	NA	NA	logistic	50001	77	49924	0.135063	0.137367	0	[Error: < 100 cases or controls]	NA	NA	751.11	Congenital anomalies of female genital organs	congenital anomalies	NA	NA
753.1	rs1801725_T	NA	NA	NA	NA	NA	logistic	52007	18	51989	0.235964	0.13728	0	[Error: < 100 cases or controls]	NA	NA	753.1	Congenital cataract and lens anomalies	congenital anomalies	NA	NA
753.2	rs1801725_T	NA	NA	NA	NA	NA	logistic	52041	52	51989	0.228305	0.137286	0	[Error: < 100 cases or controls]	NA	NA	753.2	Congenital anomalies of posterior segment of eye	congenital anomalies	NA	NA
754.1	rs1801725_T	NA	NA	NA	NA	NA	logistic	51394	26	51368	0.230586	0.137302	0	[Error: < 100 cases or controls]	NA	NA	754.1	Lumbosacral spondylolysis, congenital	congenital anomalies	NA	NA
755.3	rs1801725_T	NA	NA	NA	NA	NA	logistic	51408	40	51368	0.259182	0.137284	0	[Error: < 100 cases or controls]	NA	NA	755.3	Congenital anomaly of fingers/toes	congenital anomalies	NA	NA
755.4	rs1801725_T	NA	NA	NA	NA	NA	logistic	51421	53	51368	0.286752	0.137337	0	[Error: < 100 cases or controls]	NA	NA	755.4	Congenital anomalies of upper limb, including shoulder girdle	congenital anomalies	NA	NA
756.1	rs1801725_T	NA	NA	NA	NA	NA	logistic	51435	67	51368	0.21911	0.13729	0	[Error: < 100 cases or controls]	NA	NA	756.1	Congenital anomalies of abdominal wall; diaphram	congenital anomalies	NA	NA
756.2	rs1801725_T	NA	NA	NA	NA	NA	logistic	51443	75	51368	0.239404	0.137259	0	[Error: < 100 cases or controls]	NA	NA	756.2	Pectus and other congenital anomalies of ribs/sternum	congenital anomalies	NA	NA
756.21	rs1801725_T	NA	NA	NA	NA	NA	logistic	51417	49	51368	0.245494	0.137309	0	[Error: < 100 cases or controls]	NA	NA	756.21	Pectus excavatum	congenital anomalies	NA	NA
756.22	rs1801725_T	NA	NA	NA	NA	NA	logistic	51383	15	51368	0.24929	0.137292	0	[Error: < 100 cases or controls]	NA	NA	756.22	Pectus carinatum	congenital anomalies	NA	NA
756.5	rs1801725_T	NA	NA	NA	NA	NA	logistic	51428	60	51368	0.225581	0.137386	0	[Error: < 100 cases or controls]	NA	NA	756.5	Congenital osteodystrophies	congenital anomalies	NA	NA
757	rs1801725_T	NA	NA	NA	NA	NA	logistic	51192	42	51150	0.163191	0.136906	0	[Error: < 100 cases or controls]	NA	NA	757	Congenital anomalies of the integument	congenital anomalies	NA	NA
759.1	rs1801725_T	NA	NA	NA	NA	NA	logistic	51172	22	51150	0.182057	0.136979	0	[Error: < 100 cases or controls]	NA	NA	759.1	Anomalies of endocrine glands, congenital	congenital anomalies	NA	NA
767	rs1801725_T	NA	NA	NA	NA	NA	logistic	45965	44	45921	0.0312465	0.136626	0	[Error: < 100 cases or controls]	NA	NA	767	Cervicocranial/Cervicobrachial syndrome	symptoms	NA	NA
769	rs1801725_T	NA	NA	NA	NA	NA	logistic	53528	71	53457	0.309746	0.137358	0	[Error: < 100 cases or controls]	NA	NA	769	Nonallopathic lesions NEC	symptoms	NA	NA
772.1	rs1801725_T	NA	NA	NA	NA	NA	logistic	45573	97	45476	0.252756	0.137143	0	[Error: < 100 cases or controls]	NA	NA	772.1	Muscular wasting and disuse atrophy	symptoms	NA	NA
781.1	rs1801725_T	NA	NA	NA	NA	NA	logistic	50853	31	50822	0.0966068	0.137199	0	[Error: < 100 cases or controls]	NA	NA	781.1	Loss of height	symptoms	NA	NA
783.1	rs1801725_T	NA	NA	NA	NA	NA	logistic	40290	82	40208	0.0945621	0.137689	0	[Error: < 100 cases or controls]	NA	NA	783.1	Postprocedural fever	symptoms	NA	NA
789.1	rs1801725_T	NA	NA	NA	NA	NA	logistic	38377	82	38295	0.500199	0.13684	0	[Error: < 100 cases or controls]	NA	NA	789.1	Persistent vomiting	symptoms	NA	NA
790	rs1801725_T	NA	NA	NA	NA	NA	logistic	51032	19	51013	0.246962	0.137257	0	[Error: < 100 cases or controls]	NA	NA	790	Nonspecific findings on examination of blood	symptoms	NA	NA
790.9	rs1801725_T	NA	NA	NA	NA	NA	logistic	51016	3	51013	0.239954	0.137261	0	[Error: < 100 cases or controls]	NA	NA	790.9	Abnormal arterial blood gases	symptoms	NA	NA
794	rs1801725_T	NA	NA	NA	NA	NA	logistic	53559	21	53538	0.204971	0.1374	0	[Error: < 100 cases or controls]	NA	NA	794	Abnormal results of other function studies (bladder, pancreas, placenta, spleen, etc)	symptoms	NA	NA
795	rs1801725_T	NA	NA	NA	NA	NA	logistic	53473	55	53418	0.22313	0.13735	0	[Error: < 100 cases or controls]	NA	NA	795	Other and nonspecific abnormal cytological, histological and immunological findings	symptoms	NA	NA
795.81	rs1801725_T	NA	NA	NA	NA	NA	logistic	53472	54	53418	0.200583	0.137296	0	[Error: < 100 cases or controls]	NA	NA	795.81	Elevated carcinoembryonic antigen [CEA]	symptoms	NA	NA
795.82	rs1801725_T	NA	NA	NA	NA	NA	logistic	53428	10	53418	0.189148	0.137325	0	[Error: < 100 cases or controls]	NA	NA	795.82	Elevated cancer antigen 125 [CA 125]	symptoms	NA	NA
816	rs1801725_T	NA	NA	NA	NA	NA	logistic	51212	44	51168	0.131489	0.137302	0	[Error: < 100 cases or controls]	NA	NA	816	Cerebral laceration and contusion	injuries & poisonings	NA	NA
823	rs1801725_T	NA	NA	NA	NA	NA	logistic	41006	1	41005	0.464053	0.137285	0	[Error: < 100 cases or controls]	NA	NA	823	Torus fracture	injuries & poisonings	NA	NA
840.1	rs1801725_T	NA	NA	NA	NA	NA	logistic	45165	77	45088	0.0844953	0.136754	0	[Error: < 100 cases or controls]	NA	NA	840.1	Muscle/tendon sprain	injuries & poisonings	NA	NA
856	rs1801725_T	NA	NA	NA	NA	NA	logistic	45092	78	45014	0.521434	0.137364	0	[Error: < 100 cases or controls]	NA	NA	856	Vascular complications of surgery and medical procedures	injuries & poisonings	NA	NA
857	rs1801725_T	NA	NA	NA	NA	NA	logistic	45102	88	45014	0.522376	0.137433	0	[Error: < 100 cases or controls]	NA	NA	857	Mechanical complication of unspecified genitourinary device, implant, and graft	injuries & poisonings	NA	NA
870.1	rs1801725_T	NA	NA	NA	NA	NA	logistic	46396	62	46334	0.091527	0.137167	0	[Error: < 100 cases or controls]	NA	NA	870.1	Open wound or laceration of eye or eyelid	injuries & poisonings	NA	NA
870.2	rs1801725_T	NA	NA	NA	NA	NA	logistic	46349	15	46334	0.0904587	0.137155	0	[Error: < 100 cases or controls]	NA	NA	870.2	Open wound of ear	injuries & poisonings	NA	NA
870.4	rs1801725_T	NA	NA	NA	NA	NA	logistic	46363	29	46334	0.0596228	0.137135	0	[Error: < 100 cases or controls]	NA	NA	870.4	Open wound of nose and sinus	injuries & poisonings	NA	NA
870.5	rs1801725_T	NA	NA	NA	NA	NA	logistic	46407	73	46334	0.116147	0.137134	0	[Error: < 100 cases or controls]	NA	NA	870.5	Open wound of lip and mouth	injuries & poisonings	NA	NA
870.6	rs1801725_T	NA	NA	NA	NA	NA	logistic	46359	25	46334	0.0435731	0.137179	0	[Error: < 100 cases or controls]	NA	NA	870.6	Open wound of neck	injuries & poisonings	NA	NA
870.8	rs1801725_T	NA	NA	NA	NA	NA	logistic	46345	11	46334	0.0800037	0.137135	0	[Error: < 100 cases or controls]	NA	NA	870.8	Open wound of genital organs	injuries & poisonings	NA	NA
871.4	rs1801725_T	NA	NA	NA	NA	NA	logistic	46380	46	46334	0.119134	0.137182	0	[Error: < 100 cases or controls]	NA	NA	871.4	Open wound of toe(s)	injuries & poisonings	NA	NA
876	rs1801725_T	NA	NA	NA	NA	NA	logistic	46393	59	46334	0.0975362	0.137187	0	[Error: < 100 cases or controls]	NA	NA	876	Posttraumatic wound infection not elsewhere classified	injuries & poisonings	NA	NA
905	rs1801725_T	NA	NA	NA	NA	NA	logistic	52788	10	52778	0.135582	0.137474	0	[Error: < 100 cases or controls]	NA	NA	905	Late effects of musculoskeletal and connective tissue injuries	injuries & poisonings	NA	NA
910	rs1801725_T	NA	NA	NA	NA	NA	logistic	53547	11	53536	0.144097	0.137337	0	[Error: < 100 cases or controls]	NA	NA	910	Superficial injury, infected	injuries & poisonings	NA	NA
911	rs1801725_T	NA	NA	NA	NA	NA	logistic	53473	37	53436	0.263449	0.137312	0	[Error: < 100 cases or controls]	NA	NA	911	Blister	injuries & poisonings	NA	NA
938.1	rs1801725_T	NA	NA	NA	NA	NA	logistic	40304	29	40275	0.372411	0.137096	0	[Error: < 100 cases or controls]	NA	NA	938.1	Acute dermatitis due to solar radiation	dermatologic	NA	NA
939.1	rs1801725_T	NA	NA	NA	NA	NA	logistic	40285	10	40275	0.350305	0.137061	0	[Error: < 100 cases or controls]	NA	NA	939.1	Contact and allergic dermatitis of eyelid	dermatologic	NA	NA
941	rs1801725_T	NA	NA	NA	NA	NA	logistic	40329	54	40275	0.362491	0.137023	0	[Error: < 100 cases or controls]	NA	NA	941	Adverse reaction to serum or vaccine	injuries & poisonings	NA	NA
942	rs1801725_T	NA	NA	NA	NA	NA	logistic	40333	58	40275	0.364337	0.137022	0	[Error: < 100 cases or controls]	NA	NA	942	Infusion and transfusion reaction	injuries & poisonings	NA	NA
949.1	rs1801725_T	NA	NA	NA	NA	NA	logistic	40373	98	40275	0.382668	0.13701	0	[Error: < 100 cases or controls]	NA	NA	949.1	Diaper or napkin rash	injuries & poisonings	NA	NA
952	rs1801725_T	NA	NA	NA	NA	NA	logistic	53565	65	53500	0.209495	0.137403	0	[Error: < 100 cases or controls]	NA	NA	952	Spinal cord injury without evidence of spinal bone injury	injuries & poisonings	NA	NA
957	rs1801725_T	NA	NA	NA	NA	NA	logistic	53503	3	53500	0.192224	0.137441	0	[Error: < 100 cases or controls]	NA	NA	957	Injury to other and unspecified nerves	injuries & poisonings	NA	NA
958.1	rs1801725_T	NA	NA	NA	NA	NA	logistic	52516	83	52433	0.259209	0.137577	0	[Error: < 100 cases or controls]	NA	NA	958.1	Postoperative shock	injuries & poisonings	NA	NA
960.1	rs1801725_T	NA	NA	NA	NA	NA	logistic	39806	3	39803	0.587881	0.137391	0	[Error: < 100 cases or controls]	NA	NA	960.1	Adverse effects of antibacterials (not penicillins)	injuries & poisonings	NA	NA
960.3	rs1801725_T	NA	NA	NA	NA	NA	NA	39803	NA	NA	NA	NA	0	[Error: non-varying phenotype or genotype]	NA	NA	960.3	Poisoning by antifungal antibiotics	injuries & poisonings	NA	NA
962.2	rs1801725_T	NA	NA	NA	NA	NA	logistic	39842	39	39803	0.58026	0.137393	0	[Error: < 100 cases or controls]	NA	NA	962.2	Insulins and antidiabetic agents causing adverse effects in therapeutic use	injuries & poisonings	NA	NA
962.3	rs1801725_T	NA	NA	NA	NA	NA	logistic	39809	6	39803	0.596303	0.137419	0	[Error: < 100 cases or controls]	NA	NA	962.3	Hormones and synthetic substitutes causing adverse effects in therapeutic use	injuries & poisonings	NA	NA
964	rs1801725_T	NA	NA	NA	NA	NA	logistic	39888	85	39803	0.605174	0.13741	0	[Error: < 100 cases or controls]	NA	NA	964	Poisoning by agents primarily affecting blood constituents	injuries & poisonings	NA	NA
964.1	rs1801725_T	NA	NA	NA	NA	NA	logistic	39884	81	39803	0.60374	0.137411	0	[Error: < 100 cases or controls]	NA	NA	964.1	Anticoagulants causing adverse effects	injuries & poisonings	NA	NA
965.2	rs1801725_T	NA	NA	NA	NA	NA	logistic	39805	2	39803	0.588332	0.137395	0	[Error: < 100 cases or controls]	NA	NA	965.2	Antirheumatics causing adverse effects in therapeutic use	injuries & poisonings	NA	NA
965.3	rs1801725_T	NA	NA	NA	NA	NA	logistic	39818	15	39803	0.574623	0.137413	0	[Error: < 100 cases or controls]	NA	NA	965.3	Salicylates causing adverse effects in therapeutic use	injuries & poisonings	NA	NA
966	rs1801725_T	NA	NA	NA	NA	NA	logistic	39843	40	39803	0.597333	0.137364	0	[Error: < 100 cases or controls]	NA	NA	966	Poisoning by anticonvulsants and anti-Parkinsonism drugs	injuries & poisonings	NA	NA
971	rs1801725_T	NA	NA	NA	NA	NA	logistic	39810	7	39803	0.592612	0.137403	0	[Error: < 100 cases or controls]	NA	NA	971	Poisoning by drugs primarily affecting the autonomic nervous system	injuries & poisonings	NA	NA
972.1	rs1801725_T	NA	NA	NA	NA	NA	logistic	39824	21	39803	0.581843	0.13743	0	[Error: < 100 cases or controls]	NA	NA	972.1	Cardiac rhythm regulators causing adverse effects in therapeutic use	injuries & poisonings	NA	NA
972.2	rs1801725_T	NA	NA	NA	NA	NA	NA	39803	NA	NA	NA	NA	0	[Error: non-varying phenotype or genotype]	NA	NA	972.2	Antilipemic and antiarteriosclerotic drugs causing adverse effects in therapeutic use	injuries & poisonings	NA	NA
972.6	rs1801725_T	NA	NA	NA	NA	NA	logistic	39816	13	39803	0.602857	0.137432	0	[Error: < 100 cases or controls]	NA	NA	972.6	Antihypertensive agents causing adverse effects	injuries & poisonings	NA	NA
973	rs1801725_T	NA	NA	NA	NA	NA	logistic	39812	9	39803	0.58517	0.137371	0	[Error: < 100 cases or controls]	NA	NA	973	Poisoning by agents primarily affecting the gastrointestinal system	injuries & poisonings	NA	NA
974	rs1801725_T	NA	NA	NA	NA	NA	logistic	39884	81	39803	0.576481	0.137398	0	[Error: < 100 cases or controls]	NA	NA	974	Poisoning by water, mineral, and uric acid metabolism drugs	injuries & poisonings	NA	NA
975	rs1801725_T	NA	NA	NA	NA	NA	logistic	39821	18	39803	0.597426	0.137402	0	[Error: < 100 cases or controls]	NA	NA	975	Poisoning by agents primarily acting on the smooth and skeletal muscles and respiratory system	injuries & poisonings	NA	NA
976	rs1801725_T	NA	NA	NA	NA	NA	logistic	39809	6	39803	0.596303	0.137419	0	[Error: < 100 cases or controls]	NA	NA	976	Poisoning by agents primarily affecting skin & mucous membrane, ophthalmological, otorhinolaryngological, & dental drugs	injuries & poisonings	NA	NA
981	rs1801725_T	NA	NA	NA	NA	NA	logistic	53274	5	53269	0.154689	0.13744	0	[Error: < 100 cases or controls]	NA	NA	981	Toxic effect of (non-ethyl) alcohol and petroleum and other solvents	injuries & poisonings	NA	NA
983	rs1801725_T	NA	NA	NA	NA	NA	logistic	53272	3	53269	0.151844	0.137436	0	[Error: < 100 cases or controls]	NA	NA	983	Toxic effect of corrosive aromatics, acids, and caustic alkalis	injuries & poisonings	NA	NA
984	rs1801725_T	NA	NA	NA	NA	NA	logistic	53273	4	53269	0.147375	0.137424	0	[Error: < 100 cases or controls]	NA	NA	984	Toxic effect of lead and its compounds (including fumes)	injuries & poisonings	NA	NA
985	rs1801725_T	NA	NA	NA	NA	NA	logistic	53284	15	53269	0.157141	0.137433	0	[Error: < 100 cases or controls]	NA	NA	985	Toxic effect of other metals	injuries & poisonings	NA	NA
986	rs1801725_T	NA	NA	NA	NA	NA	logistic	53273	4	53269	0.151304	0.137434	0	[Error: < 100 cases or controls]	NA	NA	986	Toxic effect of carbon monoxide	injuries & poisonings	NA	NA
987	rs1801725_T	NA	NA	NA	NA	NA	logistic	53277	8	53269	0.149144	0.137423	0	[Error: < 100 cases or controls]	NA	NA	987	Toxic effect of other gases, fumes, or vapors	injuries & poisonings	NA	NA
988	rs1801725_T	NA	NA	NA	NA	NA	logistic	53275	6	53269	0.146294	0.137419	0	[Error: < 100 cases or controls]	NA	NA	988	Toxic effect of noxious substances eaten as food	injuries & poisonings	NA	NA
989	rs1801725_T	NA	NA	NA	NA	NA	logistic	53302	33	53269	0.159199	0.137415	0	[Error: < 100 cases or controls]	NA	NA	989	Toxic effect of other substances, chiefly nonmedicinal as to source	injuries & poisonings	NA	NA
512.3	rs1801725_T	NA	NA	NA	NA	NA	NA	24770	NA	NA	NA	NA	0	[Error: non-varying phenotype or genotype]	NA	NA	512.3	Abnormal chest sounds	respiratory	NA	NA
598.4	rs1801725_T	NA	NA	NA	NA	NA	NA	52713	NA	NA	NA	NA	0	[Error: non-varying phenotype or genotype]	NA	NA	598.4	Other cells and casts in urine	genitourinary	NA	NA

## Sheet: EUR rs1801726 Additive
outcome	snp	adjustment	beta	SE	OR	p	type	n_total	n_cases	n_controls	HWE_p	allele_freq	n_no_snp	note	bonferroni	fdr	phenotype	description	group
647.1	rs1801726_G	NA	0.815182	0.222339	2.25959	0.000245991	logistic	52954	144	52810	0.769252	0.0374004	2		FALSE	FALSE	647.1	Infections of genitourinary tract during pregnancy	pregnancy complications
646	rs1801726_G	NA	0.530366	0.162639	1.69955	0.00111022	logistic	53097	342	52755	0.83782	0.0374315	2		FALSE	FALSE	646	Other complications of pregnancy NEC	pregnancy complications
483	rs1801726_G	NA	0.21933	0.0683042	1.24524	0.0013224	logistic	41680	2669	39011	0.892243	0.037656	2		FALSE	FALSE	483	Acute bronchitis and bronchiolitis	respiratory
649	rs1801726_G	NA	0.307563	0.105257	1.36011	0.00347765	logistic	52316	1058	51258	0.791302	0.0375124	2		FALSE	FALSE	649	Other conditions or status of the mother complicating pregnancy, childbirth, or the puerperium	pregnancy complications
447.7	rs1801726_G	NA	0.450573	0.160489	1.56921	0.00499282	logistic	43420	361	43059	0.913169	0.0375173	1		FALSE	FALSE	447.7	Aortic ectasia	circulatory system
565.1	rs1801726_G	NA	0.685576	0.245009	1.98492	0.00513929	logistic	43713	124	43589	0.868604	0.0375403	1		FALSE	FALSE	565.1	Anal and rectal polyp	digestive
78	rs1801726_G	NA	0.264711	0.0965911	1.30305	0.00613387	logistic	42773	1226	41547	0.896033	0.0374185	1		FALSE	FALSE	78	Viral warts & HPV	infectious diseases
634.1	rs1801726_G	NA	0.574329	0.211952	1.77594	0.0067341	logistic	51187	197	50990	0.734817	0.0374802	2		FALSE	FALSE	634.1	Missed abortion/Hydatidiform mole	pregnancy complications
189.4	rs1801726_G	NA	-0.96561	0.357035	0.380751	0.00684021	logistic	52163	269	51894	0.802128	0.0375074	2		FALSE	FALSE	189.4	Malignant neoplasm of other urinary organs	neoplasms
634	rs1801726_G	NA	0.435349	0.162703	1.5455	0.00745664	logistic	51371	381	50990	0.764874	0.0375114	2		FALSE	FALSE	634	Miscarriage; stillbirth	pregnancy complications
597	rs1801726_G	NA	0.327321	0.123135	1.38725	0.00785529	logistic	47968	694	47274	0.911292	0.0377752	2		FALSE	FALSE	597	Other disorders of urethra and urinary tract	genitourinary
173	rs1801726_G	NA	0.164274	0.0628399	1.17854	0.00894439	logistic	47239	3537	43702	0.808415	0.0375855	2		FALSE	FALSE	173	Neoplasm of uncertain behavior of skin	neoplasms
338.2	rs1801726_G	NA	0.150439	0.0582913	1.16234	0.00985655	logistic	44625	4099	40526	0.887447	0.0372661	2		FALSE	FALSE	338.2	Chronic pain	neurological
536.7	rs1801726_G	NA	-0.651446	0.253124	0.521291	0.0100638	logistic	45539	400	45139	0.880084	0.0374953	0		FALSE	FALSE	536.7	Complications of gastrostomy, colostomy and enterostomy	digestive
290.13	rs1801726_G	NA	-1.29353	0.505851	0.2743	0.0105536	logistic	42111	183	41928	0.643808	0.0374843	1		FALSE	FALSE	290.13	Senile dementia	mental disorders
728.71	rs1801726_G	NA	0.60752	0.240223	1.83587	0.0114393	logistic	37985	140	37845	0.670517	0.0377386	2		FALSE	FALSE	728.71	Contracture of palmar fascia [Dupuytren's disease]	musculoskeletal
388	rs1801726_G	NA	0.665632	0.2664	1.94572	0.0124678	logistic	45776	103	45673	0.851127	0.0376289	2		FALSE	FALSE	388	Other disorders of ear	sense organs
560.3	rs1801726_G	NA	-1.12141	0.450434	0.325821	0.0127882	logistic	34377	198	34179	0.828856	0.0373215	0		FALSE	FALSE	560.3	Peritoneal or intestinal adhesions	digestive
377.3	rs1801726_G	NA	-1.00505	0.411074	0.366028	0.0144883	logistic	44916	214	44702	0.907412	0.0374922	2		FALSE	FALSE	377.3	Optic neuritis/neuropathy	sense organs
577.3	rs1801726_G	NA	0.423242	0.174743	1.5269	0.0154317	logistic	51857	315	51542	0.827309	0.0374684	2		FALSE	FALSE	577.3	Cyst and pseudocyst of pancreas	digestive
636.1	rs1801726_G	NA	0.384785	0.160327	1.4693	0.0163946	logistic	51388	398	50990	0.809016	0.0375088	2		FALSE	FALSE	636.1	Threatened premature labor	pregnancy complications
850	rs1801726_G	NA	0.284299	0.119646	1.32883	0.0174939	logistic	45781	768	45013	0.739147	0.0374828	1		FALSE	FALSE	850	Hemorrhage or hematoma complicating a procedure	injuries & poisonings
426.23	rs1801726_G	NA	0.456449	0.194704	1.57846	0.0190616	logistic	32069	253	31816	0.790621	0.0374193	0		FALSE	FALSE	426.23	Second degree AV block	circulatory system
479	rs1801726_G	NA	0.170029	0.0729009	1.18534	0.0196831	logistic	36446	2386	34060	0.916332	0.0380975	1		FALSE	FALSE	479	Other upper respiratory disease	respiratory
758	rs1801726_G	NA	0.373164	0.161039	1.45232	0.0204911	logistic	51548	399	51149	0.898831	0.0375184	2		FALSE	FALSE	758	Chromosomal anomalies and genetic disorders	congenital anomalies
260.3	rs1801726_G	NA	0.278274	0.120359	1.32085	0.0207757	logistic	37693	787	36906	0.587319	0.0372483	1		FALSE	FALSE	260.3	Adult failure to thrive	endocrine/metabolic
70	rs1801726_G	NA	-0.293127	0.127207	0.745927	0.0212035	logistic	42714	1167	41547	0.863367	0.0368732	1		FALSE	FALSE	70	Viral hepatitis	infectious diseases
655.1	rs1801726_G	NA	0.302061	0.131862	1.35264	0.0219792	logistic	51713	659	51054	0.828259	0.0375147	2		FALSE	FALSE	655.1	Abnormality in fetal heart rate or rhythm	pregnancy complications
155	rs1801726_G	NA	-0.580687	0.253522	0.559514	0.0219938	logistic	47970	375	47595	0.892847	0.0374505	2		FALSE	FALSE	155	Cancer of liver and intrahepatic bile duct	neoplasms
750.1	rs1801726_G	NA	0.551573	0.244029	1.73598	0.0238038	logistic	50059	137	49922	0.898186	0.0375956	2		FALSE	FALSE	750.1	Upper gastrointestinal congenital anomalies	congenital anomalies
585.2	rs1801726_G	NA	-0.361884	0.16187	0.696363	0.025375	logistic	40054	762	39292	0.909844	0.037025	2		FALSE	FALSE	585.2	Renal failure NOS	genitourinary
290.1	rs1801726_G	NA	-0.297032	0.133689	0.74302	0.0262966	logistic	43034	1106	41928	0.765757	0.0373774	1		FALSE	FALSE	290.1	Dementias	mental disorders
695.4	rs1801726_G	NA	0.248856	0.11224	1.28256	0.0266104	logistic	43623	900	42723	0.831136	0.0372968	2		FALSE	FALSE	695.4	Lupus (localized and systemic)	dermatologic
290	rs1801726_G	NA	-0.239934	0.108357	0.78668	0.026809	logistic	43544	1616	41928	0.789989	0.0373071	1		FALSE	FALSE	290	Delirium dementia and amnestic and other cognitive disorders	mental disorders
362.3	rs1801726_G	NA	0.38291	0.17317	1.46655	0.0270235	logistic	47480	331	47149	0.761379	0.0377527	2		FALSE	FALSE	362.3	Other nondiabetic retinopathy	sense organs
112.3	rs1801726_G	NA	0.435511	0.198635	1.54575	0.028342	logistic	45031	241	44790	0.857763	0.0376185	2		FALSE	FALSE	112.3	Candidiasis of skin and nails	infectious diseases
155.1	rs1801726_G	NA	-0.591409	0.270871	0.553547	0.0290091	logistic	47926	331	47595	0.893249	0.037464	2		FALSE	FALSE	155.1	Malignant neoplasm of liver, primary	neoplasms
272	rs1801726_G	NA	-0.0906844	0.0416751	0.913306	0.0295564	logistic	48972	17669	31303	0.560037	0.0374908	2		FALSE	FALSE	272	Disorders of lipoid metabolism	endocrine/metabolic
70.3	rs1801726_G	NA	-0.294243	0.135638	0.745095	0.0300581	logistic	42570	1023	41547	0.867236	0.0369039	1		FALSE	FALSE	70.3	Viral hepatitis C	infectious diseases
733.4	rs1801726_G	NA	-0.587321	0.270838	0.555814	0.030118	logistic	41937	337	41600	0.404461	0.0372225	2		FALSE	FALSE	733.4	Aseptic necrosis of bone	musculoskeletal
313.3	rs1801726_G	NA	-0.465038	0.214609	0.628111	0.0302419	logistic	49419	490	48929	0.848983	0.0374957	1		FALSE	FALSE	313.3	Autism	mental disorders
272.1	rs1801726_G	NA	-0.0895495	0.0416822	0.914343	0.031683	logistic	48959	17656	31303	0.558625	0.0375008	2		FALSE	FALSE	272.1	Hyperlipidemia	endocrine/metabolic
601	rs1801726_G	NA	0.322624	0.150708	1.38075	0.0322964	logistic	47670	513	47157	0.736351	0.0372771	2		FALSE	FALSE	601	Inflammatory diseases of prostate	genitourinary
557	rs1801726_G	NA	0.346177	0.162939	1.41365	0.0336215	logistic	34564	385	34179	0.822001	0.0376259	0		FALSE	FALSE	557	Intestinal malabsorption (non-celiac)	digestive
79	rs1801726_G	NA	0.193415	0.091043	1.21339	0.0336337	logistic	43082	1535	41547	0.884474	0.0373938	2		FALSE	FALSE	79	Viral infection	infectious diseases
442.3	rs1801726_G	NA	0.569286	0.2691	1.767	0.034386	logistic	43174	115	43059	0.906457	0.0374184	1		FALSE	FALSE	442.3	Aneurysm of artery of lower extremity	circulatory system
649.1	rs1801726_G	NA	0.335011	0.15864	1.39796	0.0347065	logistic	51698	440	51258	0.715809	0.0373806	2		FALSE	FALSE	649.1	Diabetes or abnormal glucose tolerance complicating pregnancy	pregnancy complications
528	rs1801726_G	NA	-0.260222	0.124092	0.77088	0.0359921	logistic	50688	1163	49525	0.829529	0.037642	2		FALSE	FALSE	528	Diseases of the oral soft tissues, excluding lesions specific for gingiva and tongue	digestive
604.1	rs1801726_G	NA	0.39658	0.189287	1.48673	0.0361601	logistic	46160	290	45870	0.674486	0.0370776	2		FALSE	FALSE	604.1	Redundant prepuce and phimosis/BXO	genitourinary
655	rs1801726_G	NA	0.195466	0.0934187	1.21588	0.0364059	logistic	52581	1527	51054	0.80807	0.0375611	2		FALSE	FALSE	655	Known or suspected fetal abnormality affecting management of mother	pregnancy complications
300.9	rs1801726_G	NA	-0.2776	0.133219	0.7576	0.0371794	logistic	31138	1048	30090	0.106321	0.0370929	2		FALSE	FALSE	300.9	Posttraumatic stress disorder	mental disorders
191.11	rs1801726_G	NA	-0.467572	0.22672	0.626522	0.0391759	logistic	52084	412	51672	0.797071	0.0375643	2		FALSE	FALSE	191.11	Cancer of brain	neoplasms
290.11	rs1801726_G	NA	-0.442471	0.216872	0.642447	0.0413262	logistic	42378	450	41928	0.618221	0.0374723	1		FALSE	FALSE	290.11	Alzheimer's disease	mental disorders
344	rs1801726_G	NA	0.290978	0.14327	1.33774	0.0422575	logistic	40459	520	39939	0.729262	0.0378408	1		FALSE	FALSE	344	Other paralytic syndromes	neurological
597.8	rs1801726_G	NA	0.39771	0.195855	1.48841	0.0422916	logistic	47525	251	47274	0.913378	0.0376749	2		FALSE	FALSE	597.8	Urethral hypermobility/ISD	genitourinary
361	rs1801726_G	NA	0.341497	0.168212	1.40705	0.0423407	logistic	47976	368	47608	0.817153	0.0377585	2		FALSE	FALSE	361	Retinal detachments and defects	sense organs
727	rs1801726_G	NA	-0.149018	0.0734516	0.861554	0.0424802	logistic	41056	3211	37845	0.595583	0.0372418	2		FALSE	FALSE	727	Other disorders of synovium, tendon, and bursa	musculoskeletal
306.1	rs1801726_G	NA	0.44515	0.219964	1.56072	0.0429973	logistic	30285	195	30090	0.0775618	0.0375103	2		FALSE	FALSE	306.1	Mental disorders durring/after pregnancy	mental disorders
191.1	rs1801726_G	NA	-0.424719	0.21163	0.653954	0.0447609	logistic	52128	456	51672	0.794729	0.0375614	2		FALSE	FALSE	191.1	Cancer of brain and nervous system	neoplasms
242.1	rs1801726_G	NA	-0.433919	0.216653	0.647965	0.0451955	logistic	41524	445	41079	0.787	0.0379299	1		FALSE	FALSE	242.1	Graves' disease	endocrine/metabolic
395.2	rs1801726_G	NA	0.150138	0.0749955	1.16199	0.0452892	logistic	44800	2448	42352	0.988332	0.0376897	0		FALSE	FALSE	395.2	Nonrheumatic aortic valve disorders	circulatory system
627	rs1801726_G	NA	-0.140636	0.070353	0.868805	0.0456076	logistic	46081	3859	42222	0.792147	0.0376185	2		FALSE	FALSE	627	Menopausal and postmenopausal disorders	genitourinary
729	rs1801726_G	NA	0.162613	0.0815097	1.17658	0.0460418	logistic	39758	1913	37845	0.574815	0.0379295	2		FALSE	FALSE	729	Other disorders of soft tissues	musculoskeletal
577.2	rs1801726_G	NA	0.377142	0.191149	1.45811	0.0484926	logistic	51814	272	51542	0.793503	0.0374416	2		FALSE	FALSE	577.2	Chronic pancreatitis	digestive
79.2	rs1801726_G	NA	-1.39461	0.709568	0.247929	0.0493638	logistic	41655	108	41547	0.895035	0.0370544	1		FALSE	FALSE	79.2	Infectious mononucleosis	infectious diseases
697	rs1801726_G	NA	0.395566	0.201992	1.48522	0.0501914	logistic	44178	240	43938	0.856767	0.0371565	2		FALSE	FALSE	697	Sarcoidosis	dermatologic
627.2	rs1801726_G	NA	-0.163928	0.083926	0.848803	0.0507909	logistic	44801	2579	42222	0.862573	0.0376777	2		FALSE	FALSE	627.2	Symptomatic menopause	genitourinary
361.1	rs1801726_G	NA	0.419959	0.215968	1.5219	0.0518299	logistic	47813	205	47608	0.83159	0.0377303	2		FALSE	FALSE	361.1	Retinal detachment with retinal defect	sense organs
457.2	rs1801726_G	NA	-0.431934	0.222816	0.649252	0.05256	logistic	39703	418	39285	0.863379	0.037642	2		FALSE	FALSE	457.2	Encounter for long-term (current) use of antiplatelets/antithrombotics	circulatory system
245	rs1801726_G	NA	-0.27244	0.140802	0.761519	0.0530013	logistic	41989	910	41079	0.850125	0.037879	1		FALSE	FALSE	245	Thyroiditis	endocrine/metabolic
604	rs1801726_G	NA	0.302082	0.156365	1.35267	0.0533712	logistic	46329	459	45870	0.657268	0.0370826	2		FALSE	FALSE	604	Disorders of penis	genitourinary
771.1	rs1801726_G	NA	0.13372	0.0693311	1.14307	0.0537668	logistic	48989	2764	46225	0.700065	0.0377125	1		FALSE	FALSE	771.1	Swelling of limb	symptoms
447	rs1801726_G	NA	0.239101	0.124418	1.27011	0.0546365	logistic	43797	738	43059	0.898227	0.037514	1		FALSE	FALSE	447	Other disorders of arteries and arterioles	circulatory system
701.5	rs1801726_G	NA	0.527214	0.274874	1.69421	0.0551079	logistic	46700	114	46586	0.75071	0.0373233	1		FALSE	FALSE	701.5	Abnormal granulation tissue	dermatologic
411.2	rs1801726_G	NA	-0.147067	0.0769066	0.863236	0.0558401	logistic	41690	3235	38455	0.976732	0.0376829	2		FALSE	FALSE	411.2	Myocardial infarction	circulatory system
758.1	rs1801726_G	NA	0.340943	0.178442	1.40627	0.0560474	logistic	51486	337	51149	0.877754	0.0374859	2		FALSE	FALSE	758.1	Chromosomal anomalies	congenital anomalies
695.42	rs1801726_G	NA	0.223225	0.116858	1.2501	0.0561046	logistic	43569	846	42723	0.83931	0.0372627	2		FALSE	FALSE	695.42	Systemic lupus erythematosus	dermatologic
564.1	rs1801726_G	NA	-0.199031	0.104667	0.819525	0.0572296	logistic	35780	1601	34179	0.738507	0.0371576	0		FALSE	FALSE	564.1	Irritable Bowel Syndrome	digestive
172.2	rs1801726_G	NA	0.123351	0.0649115	1.13128	0.0573939	logistic	47340	3638	43702	0.821654	0.037463	2		FALSE	FALSE	172.2	Other non-epithelial cancer of skin	neoplasms
580.4	rs1801726_G	NA	-0.854201	0.451238	0.425623	0.0583557	logistic	39446	154	39292	0.922766	0.0371521	2		FALSE	FALSE	580.4	Renal sclerosis, NOS	genitourinary
627.22	rs1801726_G	NA	-0.421735	0.222989	0.655908	0.0585872	logistic	42633	411	42222	0.886324	0.037858	2		FALSE	FALSE	627.22	Need for Hormone replacement therapy (postmenopausal)	genitourinary
562.1	rs1801726_G	NA	0.14041	0.0742941	1.15075	0.0587693	logistic	36749	2570	34179	0.861744	0.0378514	0		FALSE	FALSE	562.1	Diverticulosis	digestive
591	rs1801726_G	NA	-0.0915927	0.0489527	0.912477	0.061339	logistic	45011	7810	37201	0.680117	0.0375242	2		FALSE	FALSE	591	Urinary tract infection	genitourinary
41.9	rs1801726_G	NA	-0.372908	0.199561	0.688728	0.0616727	logistic	44557	496	44061	0.752528	0.0376484	2		FALSE	FALSE	41.9	Infection with drug-resistant microorganisms	infectious diseases
574.2	rs1801726_G	NA	-0.545984	0.292416	0.579271	0.0618807	logistic	48570	272	48298	0.907546	0.0373276	2		FALSE	FALSE	574.2	Calculus of bile duct	digestive
246	rs1801726_G	NA	-0.378692	0.203965	0.684756	0.06336	logistic	41554	475	41079	0.783222	0.0379386	1		FALSE	FALSE	246	Other disorders of thyroid	endocrine/metabolic
475.9	rs1801726_G	NA	-0.355693	0.192445	0.700688	0.0645619	logistic	34583	523	34060	0.96806	0.0374895	1		FALSE	FALSE	475.9	Postnasal drip	respiratory
240	rs1801726_G	NA	-0.429557	0.23326	0.650797	0.0655432	logistic	41465	386	41079	0.788543	0.0379477	1		FALSE	FALSE	240	Simple and unspecified goiter	endocrine/metabolic
350.1	rs1801726_G	NA	0.167391	0.0911892	1.18222	0.0664094	logistic	47377	1475	45902	0.817786	0.0379931	2		FALSE	FALSE	350.1	Abnormal involuntary movements	neurological
727.6	rs1801726_G	NA	-0.327147	0.178429	0.720977	0.0667295	logistic	38445	600	37845	0.679552	0.0374691	2		FALSE	FALSE	727.6	Rupture of tendon, nontraumatic	musculoskeletal
636.2	rs1801726_G	NA	0.32776	0.179879	1.38786	0.0684382	logistic	51319	329	50990	0.776335	0.0374715	2		FALSE	FALSE	636.2	Early onset of delivery	pregnancy complications
804	rs1801726_G	NA	-0.282561	0.155536	0.753851	0.0692637	logistic	42871	759	42112	0.870763	0.0373213	1		FALSE	FALSE	804	Fracture of hand or wrist	injuries & poisonings
360.2	rs1801726_G	NA	-1.05499	0.581115	0.348195	0.0694534	logistic	47721	113	47608	0.773423	0.0375935	2		FALSE	FALSE	360.2	Progressive myopia	sense organs
578.2	rs1801726_G	NA	0.146888	0.0809451	1.15822	0.0695749	logistic	42903	1973	40930	0.67633	0.0375848	1		FALSE	FALSE	578.2	Blood in stool	digestive
791	rs1801726_G	NA	-0.692717	0.38188	0.500215	0.0696832	logistic	53498	180	53318	0.83755	0.0375248	2		FALSE	FALSE	791	Gangrene	symptoms
726.1	rs1801726_G	NA	-0.140218	0.0773485	0.869169	0.0698622	logistic	40705	2860	37845	0.613433	0.0373296	2		FALSE	FALSE	726.1	Enthesopathy	musculoskeletal
170.1	rs1801726_G	NA	0.333693	0.185066	1.39611	0.0713729	logistic	52804	301	52503	0.825907	0.0376108	2		FALSE	FALSE	170.1	Bone cancer	neoplasms
279.1	rs1801726_G	NA	-0.20668	0.11494	0.81328	0.0721528	logistic	50076	1307	48769	0.597721	0.0374531	2		FALSE	FALSE	279.1	Immunity deficiency	endocrine/metabolic
743.9	rs1801726_G	NA	-0.140261	0.0782623	0.869131	0.0731021	logistic	45923	2995	42928	0.942175	0.0371709	2		FALSE	FALSE	743.9	Osteopenia or other disorder of bone and cartilage	musculoskeletal
512	rs1801726_G	NA	0.0664375	0.0371572	1.06869	0.073774	logistic	43412	18642	24770	0.0804262	0.0375587	1		FALSE	FALSE	512	Other symptoms of respiratory system	respiratory
564	rs1801726_G	NA	-0.145626	0.0816052	0.864481	0.0743391	logistic	36737	2558	34179	0.722154	0.0371016	0		FALSE	FALSE	564	Functional digestive disorders	digestive
287	rs1801726_G	NA	-0.134108	0.0754662	0.874496	0.0755585	logistic	43900	2899	41001	0.906064	0.0376651	0		FALSE	FALSE	287	Purpura and other hemorrhagic conditions	hematopoietic
536	rs1801726_G	NA	-0.202447	0.114044	0.81673	0.0758711	logistic	46460	1321	45139	0.836784	0.0374516	0		FALSE	FALSE	536	Disorders of function of stomach	digestive
519.9	rs1801726_G	NA	0.161958	0.091461	1.17581	0.0765962	logistic	49102	1479	47623	0.832721	0.0377276	2		FALSE	FALSE	519.9	Symptoms involving respiratory system and other chest symptoms	respiratory
272.12	rs1801726_G	NA	-0.334705	0.190185	0.715549	0.0784266	logistic	31822	519	31303	0.831641	0.0384011	1		FALSE	FALSE	272.12	Hyperglyceridemia	endocrine/metabolic
214	rs1801726_G	NA	-0.371669	0.212001	0.689583	0.0795765	logistic	52269	437	51832	0.697649	0.0377375	2		FALSE	FALSE	214	Lipoma	neoplasms
369	rs1801726_G	NA	-0.218262	0.125148	0.803915	0.0811534	logistic	45626	1095	44531	0.922013	0.0375663	2		FALSE	FALSE	369	Infection of the eye	sense organs
363.3	rs1801726_G	NA	-0.87854	0.504529	0.415389	0.0816298	logistic	47733	125	47608	0.772348	0.0375945	2		FALSE	FALSE	363.3	Chorioretinal scars	sense organs
395.6	rs1801726_G	NA	0.185072	0.106452	1.20331	0.0821129	logistic	43436	1084	42352	0.972745	0.037584	0		FALSE	FALSE	395.6	Heart valve replaced	circulatory system
189.12	rs1801726_G	NA	-0.877085	0.504776	0.415994	0.0822861	logistic	52021	127	51894	0.799887	0.0375714	2		FALSE	FALSE	189.12	Malignant neoplasm of renal pelvis	neoplasms
287.3	rs1801726_G	NA	-0.134332	0.0773918	0.874299	0.0826091	logistic	43748	2747	41001	0.882784	0.0376817	0		FALSE	FALSE	287.3	Thrombocytopenia	hematopoietic
256	rs1801726_G	NA	-0.316175	0.183188	0.728932	0.0843537	logistic	45636	561	45075	0.558158	0.0374704	1		FALSE	FALSE	256	Ovarian dysfunction	endocrine/metabolic
724.2	rs1801726_G	NA	-0.553106	0.320571	0.57516	0.0844593	logistic	40721	223	40498	0.636886	0.0381498	2		FALSE	FALSE	724.2	Disorders of coccyx	musculoskeletal
711	rs1801726_G	NA	0.300867	0.174574	1.35103	0.0848096	logistic	42894	347	42547	0.672939	0.0378957	2		FALSE	FALSE	711	Arthropathy associated with infections	musculoskeletal
704.2	rs1801726_G	NA	-0.775585	0.451385	0.460434	0.0857542	logistic	48829	144	48685	0.750341	0.0375392	2		FALSE	FALSE	704.2	Hirsutism	dermatologic
592.11	rs1801726_G	NA	-0.306085	0.178406	0.736324	0.0862243	logistic	37781	580	37201	0.71394	0.0379556	1		FALSE	FALSE	592.11	Acute cystitis	genitourinary
571.8	rs1801726_G	NA	-0.201505	0.11814	0.817499	0.0880737	logistic	43807	1223	42584	0.857952	0.0375853	2		FALSE	FALSE	571.8	Liver abscess and sequelae of chronic liver disease	digestive
295.1	rs1801726_G	NA	-0.521252	0.305907	0.593777	0.0883895	logistic	30335	245	30090	0.143569	0.0372672	2		FALSE	FALSE	295.1	Schizophrenia	mental disorders
690.1	rs1801726_G	NA	0.233917	0.137367	1.26354	0.0885933	logistic	44566	628	43938	0.78602	0.0371808	2		FALSE	FALSE	690.1	Seborrheic dermatitis	dermatologic
636	rs1801726_G	NA	0.186528	0.109849	1.20506	0.0894994	logistic	52060	1070	50990	0.807412	0.0375144	2		FALSE	FALSE	636	Early or threatened labor; hemorrhage in early pregnancy	pregnancy complications
611.11	rs1801726_G	NA	-0.329688	0.19425	0.719148	0.0896519	logistic	47216	519	46697	0.681023	0.0377097	2		FALSE	FALSE	611.11	Mammographic microcalcification	genitourinary
585.4	rs1801726_G	NA	0.17612	0.104001	1.19258	0.0903707	logistic	40435	1143	39292	0.846836	0.0374304	2		FALSE	FALSE	585.4	Chronic kidney disease, Stage I or II	genitourinary
597.1	rs1801726_G	NA	0.372888	0.220212	1.45192	0.0903961	logistic	47481	207	47274	0.917479	0.0376466	2		FALSE	FALSE	597.1	Urethral stricture (not specified as infectious)	genitourinary
214.1	rs1801726_G	NA	-0.429473	0.253742	0.650852	0.0905398	logistic	52154	322	51832	0.703615	0.0377536	2		FALSE	FALSE	214.1	Lipoma of skin and subcutaneous tissue	neoplasms
755.1	rs1801726_G	NA	0.421327	0.248956	1.52398	0.0905746	logistic	51519	153	51366	0.876832	0.0374813	2		FALSE	FALSE	755.1	Congenital deformities of feet	congenital anomalies
360	rs1801726_G	NA	-0.645456	0.382195	0.524424	0.0912557	logistic	47785	177	47608	0.770286	0.037585	2		FALSE	FALSE	360	Disorders of the globe	sense organs
575	rs1801726_G	NA	-0.211977	0.126908	0.808984	0.0948568	logistic	49369	1071	48298	0.908727	0.0372602	2		FALSE	FALSE	575	Other biliary tract disease	digestive
726.2	rs1801726_G	NA	-0.689319	0.413204	0.501918	0.0952706	logistic	38001	156	37845	0.637366	0.0375516	2		FALSE	FALSE	726.2	Synoviopathy	musculoskeletal
465.4	rs1801726_G	NA	0.355051	0.213784	1.42625	0.0967544	logistic	35997	219	35778	0.951261	0.0374615	0		FALSE	FALSE	465.4	Acute laryngitis and tracheitis	respiratory
338	rs1801726_G	NA	0.0733238	0.0441845	1.07608	0.0970168	logistic	48888	8362	40526	0.907356	0.0372075	2		FALSE	FALSE	338	Pain	neurological
264.1	rs1801726_G	NA	0.25495	0.153843	1.2904	0.0974776	logistic	37455	549	36906	0.634498	0.0371646	1		FALSE	FALSE	264.1	Short stature	endocrine/metabolic
690	rs1801726_G	NA	0.2272	0.137343	1.25508	0.0980765	logistic	44570	632	43938	0.786309	0.0371775	2		FALSE	FALSE	690	Erythematosquamous dermatosis	dermatologic
509.2	rs1801726_G	NA	0.156622	0.0947461	1.16955	0.0983159	logistic	38583	1422	37161	0.828333	0.0375165	2		FALSE	FALSE	509.2	Respiratory insufficiency	respiratory
313	rs1801726_G	NA	-0.174885	0.105979	0.839554	0.098904	logistic	50537	1608	48929	0.788748	0.0374478	1		FALSE	FALSE	313	Pervasive developmental disorders	mental disorders
714.1	rs1801726_G	NA	-0.169415	0.102838	0.844158	0.0994749	logistic	45427	1593	43834	0.7662	0.0374887	2		FALSE	FALSE	714.1	Rheumatoid arthritis	musculoskeletal
293	rs1801726_G	NA	-0.586022	0.357314	0.556537	0.100989	logistic	49685	186	49499	0.860961	0.0375566	2		FALSE	FALSE	293	Symptoms involving head and neck	mental disorders
250.1	rs1801726_G	NA	-0.145568	0.0889225	0.864531	0.101627	logistic	41835	2092	39743	0.768667	0.0373013	1		FALSE	FALSE	250.1	Type 1 diabetes	endocrine/metabolic
728	rs1801726_G	NA	0.367334	0.225107	1.44388	0.102718	logistic	38039	194	37845	0.670608	0.0377113	2		FALSE	FALSE	728	Disorders of muscle, ligament, and fascia	musculoskeletal
512.8	rs1801726_G	NA	0.0733851	0.0451832	1.07614	0.10434	logistic	34370	9600	24770	0.189775	0.0372127	1		FALSE	FALSE	512.8	Cough	respiratory
751.12	rs1801726_G	NA	0.330474	0.204103	1.39163	0.105414	logistic	50195	273	49922	0.892893	0.0375934	2		FALSE	FALSE	751.12	Congenital anomalies of male genital organs	congenital anomalies
727.2	rs1801726_G	NA	-0.520016	0.321217	0.594511	0.10547	logistic	38057	212	37845	0.631691	0.0375489	2		FALSE	FALSE	727.2	Bursitis disorders	musculoskeletal
250.23	rs1801726_G	NA	0.198645	0.123053	1.21975	0.106461	logistic	40533	790	39743	0.881386	0.0376977	1		FALSE	FALSE	250.23	Type 2 diabetes with ophthalmic manifestations	endocrine/metabolic
244	rs1801726_G	NA	-0.0796811	0.0493635	0.923411	0.10649	logistic	48625	7546	41079	0.798829	0.0376144	2		FALSE	FALSE	244	Hypothyroidism	endocrine/metabolic
765	rs1801726_G	NA	-0.206844	0.128308	0.813146	0.106942	logistic	46944	1025	45919	0.861608	0.0378643	2		FALSE	FALSE	765	Cervical radiculitis	symptoms
318	rs1801726_G	NA	0.0813667	0.05071	1.08477	0.108593	logistic	46451	5939	40512	0.929911	0.0376526	2		FALSE	FALSE	318	Tobacco use disorder	mental disorders
614.32	rs1801726_G	NA	0.476206	0.297381	1.60995	0.109303	logistic	49634	101	49533	0.818343	0.0376153	2		FALSE	FALSE	614.32	Chronic inflammatory pelvic disease	genitourinary
378.1	rs1801726_G	NA	-0.294245	0.184082	0.745094	0.109944	logistic	45241	539	44702	0.893248	0.0374992	1		FALSE	FALSE	378.1	Strabismus (not specified as paralytic)	sense organs
577	rs1801726_G	NA	0.159653	0.101	1.1731	0.113942	logistic	52748	1206	51542	0.764169	0.0374991	2		FALSE	FALSE	577	Diseases of pancreas	digestive
386.1	rs1801726_G	NA	-0.506065	0.320365	0.602863	0.114187	logistic	44003	215	43788	0.938761	0.0374861	2		FALSE	FALSE	386.1	Meniere's disease	sense organs
375.1	rs1801726_G	NA	0.115643	0.0732638	1.12259	0.114464	logistic	47260	2558	44702	0.879036	0.0378544	1		FALSE	FALSE	375.1	Dry eyes	sense organs
480.5	rs1801726_G	NA	0.316206	0.201031	1.37191	0.115737	logistic	39269	258	39011	0.945404	0.0372049	2		FALSE	FALSE	480.5	Bronchopneumonia and lung abscess	respiratory
530.13	rs1801726_G	NA	0.289073	0.18446	1.33519	0.117084	logistic	31638	323	31315	0.904783	0.0374234	0		FALSE	FALSE	530.13	Barrett's esophagus	digestive
586.4	rs1801726_G	NA	-0.279856	0.178785	0.755893	0.117508	logistic	39889	597	39292	0.910831	0.0370904	2		FALSE	FALSE	586.4	Stricture/obstruction of ureter	genitourinary
264.2	rs1801726_G	NA	0.21229	0.135951	1.23651	0.1184	logistic	37686	780	36906	0.60239	0.0371889	1		FALSE	FALSE	264.2	Failure to thrive (childhood)	endocrine/metabolic
244.4	rs1801726_G	NA	-0.0796559	0.0510611	0.923434	0.118758	logistic	48075	6996	41079	0.787057	0.0376391	1		FALSE	FALSE	244.4	Hypothyroidism NOS	endocrine/metabolic
369.5	rs1801726_G	NA	-0.218545	0.140441	0.803688	0.119676	logistic	45397	866	44531	0.926807	0.0376016	2		FALSE	FALSE	369.5	Conjunctivitis, infectious	sense organs
358.1	rs1801726_G	NA	-0.785325	0.50472	0.455971	0.119717	logistic	47217	116	47101	0.799857	0.0376453	2		FALSE	FALSE	358.1	Myasthenia gravis	neurological
579.8	rs1801726_G	NA	0.413127	0.265788	1.51154	0.120101	logistic	41064	134	40930	0.758505	0.037405	1		FALSE	FALSE	579.8	Nonspecific abnormal findings in stool contents	digestive
480	rs1801726_G	NA	0.0807696	0.0520425	1.08412	0.120664	logistic	44640	5629	39011	0.8946	0.0374664	2		FALSE	FALSE	480	Pneumonia	respiratory
714	rs1801726_G	NA	-0.132262	0.0852397	0.876111	0.120745	logistic	46099	2265	43834	0.816675	0.0374629	2		FALSE	FALSE	714	Rheumatoid arthritis and other inflammatory polyarthropathies	musculoskeletal
275.1	rs1801726_G	NA	-0.49614	0.320314	0.608876	0.121401	logistic	47499	215	47284	0.804018	0.0377692	2		FALSE	FALSE	275.1	Disorders of iron metabolism	hematopoietic
519	rs1801726_G	NA	0.12776	0.0833759	1.13628	0.12544	logistic	49468	1845	47623	0.811306	0.0377214	2		FALSE	FALSE	519	Other diseases of respiratory system, not elsewhere classified	respiratory
512.2	rs1801726_G	NA	0.19516	0.127631	1.2155	0.126243	logistic	25535	765	24770	0.451136	0.0368122	0		FALSE	FALSE	512.2	Painful respiration	respiratory
687.1	rs1801726_G	NA	0.0945106	0.0618328	1.09912	0.126392	logistic	43022	3769	39253	0.699705	0.0371322	2		FALSE	FALSE	687.1	Rash and other nonspecific skin eruption	dermatologic
592	rs1801726_G	NA	-0.185192	0.121182	0.830945	0.12646	logistic	38341	1140	37201	0.785107	0.0379229	1		FALSE	FALSE	592	Cystitis and urethritis	genitourinary
705	rs1801726_G	NA	0.308393	0.201815	1.36124	0.126488	logistic	46974	256	46718	0.7771	0.037872	2		FALSE	FALSE	705	Disorders of sweat glands	dermatologic
737.1	rs1801726_G	NA	0.342911	0.224726	1.40904	0.127033	logistic	45237	205	45032	0.536044	0.0371488	2		FALSE	FALSE	737.1	Kyphosis (acquired)	musculoskeletal
728.2	rs1801726_G	NA	0.435749	0.286589	1.54612	0.128393	logistic	37957	112	37845	0.61112	0.0376874	2		FALSE	FALSE	728.2	Laxity of ligament or hypermobility syndrome	musculoskeletal
709.2	rs1801726_G	NA	-0.33821	0.222598	0.713046	0.128668	logistic	43557	385	43172	0.833938	0.0370205	2		FALSE	FALSE	709.2	Sicca syndrome	dermatologic
38.3	rs1801726_G	NA	-0.144917	0.0954871	0.865094	0.129099	logistic	45871	1810	44061	0.767323	0.0375728	2		FALSE	FALSE	38.3	Bacteremia	infectious diseases
705.1	rs1801726_G	NA	0.402787	0.26619	1.49599	0.13024	logistic	46853	135	46718	0.78938	0.0378524	2		FALSE	FALSE	705.1	Dyshidrosis	dermatologic
562	rs1801726_G	NA	0.107867	0.0714914	1.1139	0.131347	logistic	37058	2879	34179	0.849803	0.0377921	0		FALSE	FALSE	562	Diverticulosis and diverticulitis	digestive
510	rs1801726_G	NA	0.091871	0.0609171	1.09622	0.131521	logistic	49079	3792	45287	0.758912	0.0379083	1		FALSE	FALSE	510	Other diseases of lung	respiratory
41.12	rs1801726_G	NA	0.179474	0.120292	1.19659	0.135703	logistic	44876	815	44061	0.780421	0.0379156	2		FALSE	FALSE	41.12	Methicillin resistant Staphylococcus aureus	infectious diseases
504	rs1801726_G	NA	-0.324884	0.218045	0.722611	0.136228	logistic	37558	397	37161	0.853526	0.0371825	2		FALSE	FALSE	504	Other alveolar and parietoalveolar pneumonopathy	respiratory
797	rs1801726_G	NA	-0.181404	0.121896	0.834098	0.136703	logistic	52473	1121	51352	0.826777	0.0377242	2		FALSE	FALSE	797	Shock	symptoms
530.15	rs1801726_G	NA	0.384045	0.258301	1.46821	0.137066	logistic	31464	149	31315	0.916507	0.037376	0		FALSE	FALSE	530.15	Eosinophilic esophagitis	digestive
158	rs1801726_G	NA	0.287756	0.19474	1.33343	0.139504	logistic	47882	287	47595	0.874507	0.0376446	2		FALSE	FALSE	158	Neoplasm of unspecified nature of digestive system	neoplasms
592.1	rs1801726_G	NA	-0.183211	0.124711	0.832593	0.141812	logistic	38275	1074	37201	0.788272	0.037936	1		FALSE	FALSE	592.1	Cystitis	genitourinary
871.1	rs1801726_G	NA	0.314621	0.214204	1.36974	0.141889	logistic	46563	230	46333	0.913516	0.0372828	1		FALSE	FALSE	871.1	Open wound of hand except finger(s)	injuries & poisonings
610.4	rs1801726_G	NA	-0.471345	0.321141	0.624162	0.14218	logistic	46909	212	46697	0.696604	0.0377646	2		FALSE	FALSE	610.4	Benign neoplasm of breast	genitourinary
578	rs1801726_G	NA	0.0904599	0.061806	1.09468	0.143301	logistic	44635	3705	40930	0.697269	0.037605	1		FALSE	FALSE	578	Gastrointestinal hemorrhage	digestive
560.1	rs1801726_G	NA	-0.212206	0.145299	0.808798	0.144157	logistic	35004	825	34179	0.834248	0.0372957	0		FALSE	FALSE	560.1	Paralytic ileus	digestive
571.51	rs1801726_G	NA	-0.146577	0.100373	0.863659	0.144203	logistic	44218	1634	42584	0.789799	0.0375865	2		FALSE	FALSE	571.51	Cirrhosis of liver without mention of alcohol	digestive
263	rs1801726_G	NA	0.229721	0.157403	1.25825	0.144444	logistic	37374	468	36906	0.573005	0.0371247	1		FALSE	FALSE	263	Other nutritional deficiency	endocrine/metabolic
306.9	rs1801726_G	NA	0.402632	0.27604	1.49576	0.144675	logistic	30218	128	30090	0.177484	0.0374611	2		FALSE	FALSE	306.9	Tension headache	mental disorders
218.1	rs1801726_G	NA	-0.255163	0.175387	0.774791	0.14571	logistic	48846	590	48256	0.935526	0.0376387	2		FALSE	FALSE	218.1	Uterine leiomyoma	neoplasms
510.2	rs1801726_G	NA	0.343493	0.236146	1.40986	0.145785	logistic	45470	183	45287	0.857705	0.0377062	1		FALSE	FALSE	510.2	Lung transplant	respiratory
681.5	rs1801726_G	NA	-0.147513	0.101601	0.862851	0.146534	logistic	44264	1584	42680	0.818131	0.0376717	2		FALSE	FALSE	681.5	Cellulitis and abscess of leg, except foot	dermatologic
695.41	rs1801726_G	NA	0.352233	0.242861	1.42224	0.146962	logistic	42896	173	42723	0.710344	0.0371363	2		FALSE	FALSE	695.41	Cutaneous lupus erythematosus	dermatologic
782.6	rs1801726_G	NA	-0.379998	0.262347	0.683863	0.14749	logistic	43078	281	42797	0.929317	0.0377455	2		FALSE	FALSE	782.6	Pallor and flushing	symptoms
278.4	rs1801726_G	NA	0.135476	0.0939843	1.14508	0.14945	logistic	40692	1431	39261	0.903749	0.0379927	1		FALSE	FALSE	278.4	Abnormal weight gain	endocrine/metabolic
280.2	rs1801726_G	NA	0.166741	0.115797	1.18145	0.149883	logistic	35023	927	34096	0.857743	0.0377895	1		FALSE	FALSE	280.2	Iron deficiency anemia secondary to blood loss (chronic)	hematopoietic
364.5	rs1801726_G	NA	-0.551001	0.383545	0.576372	0.150831	logistic	47766	158	47608	0.768881	0.0376	2		FALSE	FALSE	364.5	Corneal dystrophy	sense organs
286.8	rs1801726_G	NA	-0.281474	0.196001	0.754671	0.150979	logistic	41466	465	41001	0.75126	0.0378623	0		FALSE	FALSE	286.8	Hypercoagulable state	hematopoietic
755.6	rs1801726_G	NA	-0.484066	0.337407	0.616272	0.151383	logistic	51561	195	51366	0.887967	0.0373732	2		FALSE	FALSE	755.6	Other congenital anomalies of lower limb, including pelvic girdle	congenital anomalies
747	rs1801726_G	NA	0.101843	0.0710601	1.10721	0.151804	logistic	52291	2657	49634	0.72982	0.0375877	2		FALSE	FALSE	747	Cardiac and circulatory congenital anomalies	congenital anomalies
172	rs1801726_G	NA	0.0872532	0.0609851	1.09117	0.152508	logistic	47996	4294	43702	0.833396	0.0373885	2		FALSE	FALSE	172	Skin cancer	neoplasms
353.1	rs1801726_G	NA	-0.719946	0.50481	0.486779	0.153819	logistic	45231	108	45123	0.829799	0.0374632	2		FALSE	FALSE	353.1	Nerve plexus lesions	neurological
195	rs1801726_G	NA	0.108511	0.0760898	1.11462	0.153841	logistic	42809	2333	40476	0.852083	0.0377841	0		FALSE	FALSE	195	Cancer, suspected or other	neoplasms
736.2	rs1801726_G	NA	-0.719396	0.505022	0.487046	0.154306	logistic	45143	111	45032	0.577081	0.0370379	2		FALSE	FALSE	736.2	Acquired deformities of finger	musculoskeletal
337.1	rs1801726_G	NA	0.409152	0.287268	1.50554	0.154363	logistic	40055	116	39939	0.661974	0.0377356	1		FALSE	FALSE	337.1	Peripheral autonomic neuropathy	neurological
695	rs1801726_G	NA	0.108893	0.0764951	1.11504	0.154585	logistic	46236	2298	43938	0.872315	0.0372761	2		FALSE	FALSE	695	Erythematous conditions	dermatologic
527	rs1801726_G	NA	-0.246756	0.17479	0.781331	0.158029	logistic	50095	570	49525	0.847011	0.0377483	2		FALSE	FALSE	527	Diseases of the salivary glands	digestive
170	rs1801726_G	NA	0.196114	0.139001	1.21667	0.158278	logistic	53119	616	52503	0.806484	0.0376137	2		FALSE	FALSE	170	Cancer of bone and connective tissue	neoplasms
371.21	rs1801726_G	NA	0.153208	0.108746	1.16557	0.158877	logistic	45601	1070	44531	0.940044	0.037861	2		FALSE	FALSE	371.21	Allergic conjunctivitis	sense organs
782.3	rs1801726_G	NA	-0.0798724	0.0568131	0.923234	0.159759	logistic	48124	5327	42797	0.757677	0.0375177	2		FALSE	FALSE	782.3	Edema	symptoms
395	rs1801726_G	NA	0.0803211	0.0571709	1.08363	0.160042	logistic	47064	4712	42352	0.96016	0.0376827	0		FALSE	FALSE	395	Heart valve disorders	circulatory system
740	rs1801726_G	NA	-0.0687149	0.0489817	0.933593	0.160656	logistic	47854	8701	39153	0.829762	0.0374681	2		FALSE	FALSE	740	Osteoarthrosis	musculoskeletal
8.5	rs1801726_G	NA	-0.229171	0.16336	0.795192	0.160658	logistic	51422	653	50769	0.715137	0.037484	1		FALSE	FALSE	8.5	Bacterial enteritis	infectious diseases
789	rs1801726_G	NA	0.0635599	0.0454413	1.06562	0.161895	logistic	46208	7914	38294	0.677524	0.0373204	2		FALSE	FALSE	789	Nausea and vomiting	symptoms
172.21	rs1801726_G	NA	0.154608	0.110594	1.1672	0.162121	logistic	44769	1067	43702	0.876544	0.0373026	2		FALSE	FALSE	172.21	Basal cell carcinoma	neoplasms
526.4	rs1801726_G	NA	0.299339	0.214413	1.34897	0.162688	logistic	48426	231	48195	0.774089	0.0375728	2		FALSE	FALSE	526.4	Temporomandibular joint disorders	digestive
286.81	rs1801726_G	NA	-0.283411	0.203609	0.75321	0.163941	logistic	41430	429	41001	0.752692	0.0378711	0		FALSE	FALSE	286.81	Primary hypercoagulable state	hematopoietic
446.5	rs1801726_G	NA	-0.629538	0.453149	0.532838	0.164756	logistic	43175	116	43059	0.916776	0.0373017	1		FALSE	FALSE	446.5	Giant cell arteritis	circulatory system
374.1	rs1801726_G	NA	-0.573717	0.413293	0.563428	0.165089	logistic	44670	139	44531	0.942384	0.0376875	2		FALSE	FALSE	374.1	Ectropion or entropion	sense organs
218	rs1801726_G	NA	-0.240035	0.172934	0.7866	0.165133	logistic	48854	598	48256	0.935	0.0376428	2		FALSE	FALSE	218	Benign neoplasm of uterus	neoplasms
442	rs1801726_G	NA	0.135847	0.0981365	1.14551	0.166278	logistic	44425	1366	43059	0.865993	0.0375352	1		FALSE	FALSE	442	Other aneurysm	circulatory system
429.3	rs1801726_G	NA	-0.215882	0.156067	0.805831	0.166585	logistic	43154	723	42431	0.880219	0.0374009	2		FALSE	FALSE	429.3	Symptoms involving cardiovascular system	circulatory system
550	rs1801726_G	NA	-0.0883902	0.0647515	0.915404	0.172232	logistic	49758	3966	45792	0.877686	0.0371498	2		FALSE	FALSE	550	Abdominal hernia	digestive
371.2	rs1801726_G	NA	0.14462	0.105979	1.1556	0.172375	logistic	45670	1139	44531	0.938265	0.0378586	2		FALSE	FALSE	371.2	Conjunctivitis, noninfectious	sense organs
709.5	rs1801726_G	NA	0.386569	0.284862	1.47192	0.174769	logistic	43290	118	43172	0.899731	0.0371564	2		FALSE	FALSE	709.5	Dermatomyositis	dermatologic
324	rs1801726_G	NA	0.296491	0.219088	1.34513	0.17596	logistic	52701	220	52481	0.839554	0.037561	2		FALSE	FALSE	324	Other CNS infection and poliomyelitis	neurological
185	rs1801726_G	NA	0.146361	0.108774	1.15761	0.178446	logistic	48572	1415	47157	0.816305	0.0372746	2		FALSE	FALSE	185	Cancer of prostate	neoplasms
605	rs1801726_G	NA	0.126756	0.0944513	1.13514	0.179588	logistic	47587	1717	45870	0.823746	0.03709	2		FALSE	FALSE	605	Erectile dysfunction [ED]	genitourinary
513.4	rs1801726_G	NA	0.184469	0.137633	1.20258	0.180147	logistic	49774	626	49148	0.796853	0.0374392	2		FALSE	FALSE	513.4	Hyperventilation	respiratory
264.3	rs1801726_G	NA	0.203529	0.152103	1.22572	0.180866	logistic	37538	632	36906	0.549957	0.0371357	2		FALSE	FALSE	264.3	Delayed milestones	endocrine/metabolic
290.12	rs1801726_G	NA	-0.679589	0.508573	0.506825	0.181462	logistic	42033	105	41928	0.635614	0.0375538	1		FALSE	FALSE	290.12	Dementia with cerebral degenerations	mental disorders
153.3	rs1801726_G	NA	-0.208838	0.156298	0.811527	0.181499	logistic	44083	700	43383	0.759613	0.0375315	1		FALSE	FALSE	153.3	Malignant neoplasm of rectum, rectosigmoid junction, and anus	neoplasms
601.11	rs1801726_G	NA	0.400632	0.300384	1.49277	0.182291	logistic	47274	117	47157	0.729874	0.037198	2		FALSE	FALSE	601.11	Acute prostatitis	genitourinary
560	rs1801726_G	NA	-0.121042	0.0908192	0.885997	0.182603	logistic	36165	1986	34179	0.806652	0.0372321	0		FALSE	FALSE	560	Intestinal obstruction without mention of hernia	digestive
375	rs1801726_G	NA	0.322164	0.241937	1.38011	0.182992	logistic	44883	181	44702	0.892775	0.0376535	1		FALSE	FALSE	375	Disorders of lacrimal system	sense organs
613.8	rs1801726_G	NA	0.226122	0.169996	1.25373	0.183465	logistic	50238	403	49835	0.838778	0.0377503	2		FALSE	FALSE	613.8	Other specified disorders of breast	genitourinary
596.1	rs1801726_G	NA	-0.450869	0.339079	0.637074	0.183621	logistic	47459	185	47274	0.928156	0.0375271	2		FALSE	FALSE	596.1	Bladder neck obstruction	genitourinary
627.21	rs1801726_G	NA	-0.302849	0.228471	0.73871	0.184989	logistic	42567	345	42222	0.850349	0.0379049	2		FALSE	FALSE	627.21	Symptomatic artificial menopause	genitourinary
512.9	rs1801726_G	NA	0.0632243	0.0477616	1.06527	0.185587	logistic	33357	8587	24770	0.775783	0.0371586	0		FALSE	FALSE	512.9	Other dyspnea	respiratory
367.2	rs1801726_G	NA	0.175842	0.133082	1.19225	0.186399	logistic	48779	681	48098	0.71846	0.0377109	2		FALSE	FALSE	367.2	Astigmatism	sense organs
378.5	rs1801726_G	NA	0.362637	0.274676	1.43711	0.186757	logistic	44833	131	44702	0.920318	0.0376508	1		FALSE	FALSE	378.5	Paralytic strabismus	sense organs
704.8	rs1801726_G	NA	-0.299776	0.22729	0.740984	0.187197	logistic	49043	358	48685	0.735701	0.0375283	2		FALSE	FALSE	704.8	Other specified diseases of hair and hair follicles	dermatologic
389.2	rs1801726_G	NA	0.172798	0.131182	1.18863	0.18776	logistic	46362	689	45673	0.850432	0.0376602	2		FALSE	FALSE	389.2	Conductive hearing loss	sense organs
722.7	rs1801726_G	NA	-0.445379	0.338768	0.640581	0.18861	logistic	40683	185	40498	0.635602	0.0381732	2		FALSE	FALSE	722.7	Intervertebral disc disorder with myelopathy	musculoskeletal
642	rs1801726_G	NA	0.198477	0.151232	1.21954	0.189387	logistic	53291	514	52777	0.731064	0.0374641	2		FALSE	FALSE	642	Hypertension complicating pregnancy, childbirth, and the puerperium	pregnancy complications
599.3	rs1801726_G	NA	-0.0961039	0.0733039	0.90837	0.189846	logistic	39966	3100	36866	0.956442	0.0375694	1		FALSE	FALSE	599.3	Dysuria	genitourinary
608	rs1801726_G	NA	0.227754	0.173794	1.25578	0.190033	logistic	46272	402	45870	0.677344	0.0370202	2		FALSE	FALSE	608	Other disorders of male genital organs	genitourinary
302.1	rs1801726_G	NA	-0.50263	0.38369	0.604938	0.190199	logistic	30249	159	30090	0.139906	0.037307	2		FALSE	FALSE	302.1	Decreased libido	mental disorders
687.4	rs1801726_G	NA	0.0915611	0.0699325	1.09588	0.19044	logistic	42164	2911	39253	0.420392	0.0370695	2		FALSE	FALSE	687.4	Disturbance of skin sensation	dermatologic
394.1	rs1801726_G	NA	0.235612	0.180079	1.26568	0.190744	logistic	42708	356	42352	0.977587	0.0374754	0		FALSE	FALSE	394.1	Mitral valve stenosis and aortic valve stenosis	circulatory system
656.4	rs1801726_G	NA	-0.677517	0.519968	0.507876	0.192575	logistic	52226	108	52118	0.841656	0.0374813	2		FALSE	FALSE	656.4	Hemorrhage of fetus or newborn	pregnancy complications
281	rs1801726_G	NA	-0.16305	0.125221	0.849548	0.192882	logistic	35180	1084	34096	0.846889	0.0374503	1		FALSE	FALSE	281	Other deficiency anemia	hematopoietic
250.13	rs1801726_G	NA	-0.341301	0.262135	0.710845	0.192915	logistic	40020	277	39743	0.866149	0.0374688	1		FALSE	FALSE	250.13	Type 1 diabetes with ophthalmic manifestations	endocrine/metabolic
528.1	rs1801726_G	NA	-0.230842	0.177362	0.793865	0.193077	logistic	50074	549	49525	0.847313	0.0377541	2		FALSE	FALSE	528.1	Stomatitis and mucositis	digestive
613.5	rs1801726_G	NA	0.186708	0.143559	1.20528	0.193406	logistic	50424	589	49835	0.784494	0.0377598	2		FALSE	FALSE	613.5	Mastodynia	genitourinary
747.12	rs1801726_G	NA	0.169755	0.130541	1.18502	0.193465	logistic	50343	709	49634	0.630855	0.0374829	2		FALSE	FALSE	747.12	Valvular heart disease/ heart chambers	congenital anomalies
747.1	rs1801726_G	NA	0.0954693	0.0736055	1.10018	0.194617	logistic	52115	2481	49634	0.74903	0.0375612	2		FALSE	FALSE	747.1	Cardiac congenital anomalies	congenital anomalies
601.3	rs1801726_G	NA	0.34647	0.267447	1.41407	0.195158	logistic	47306	149	47157	0.725858	0.0372046	2		FALSE	FALSE	601.3	Orchitis and epididymitis	genitourinary
117	rs1801726_G	NA	-0.236203	0.182842	0.789621	0.196414	logistic	45309	519	44790	0.897293	0.0374319	2		FALSE	FALSE	117	Mycoses	infectious diseases
965	rs1801726_G	NA	0.197965	0.153379	1.21892	0.19681	logistic	40304	503	39801	0.787768	0.0372792	2		FALSE	FALSE	965	Poisoning by analgesics, antipyretics, and antirheumatics	injuries & poisonings
681.7	rs1801726_G	NA	0.143721	0.111438	1.15456	0.197159	logistic	43669	989	42680	0.884343	0.0379789	2		FALSE	FALSE	681.7	Cellulitis and abscess of trunk	dermatologic
627.3	rs1801726_G	NA	-0.163568	0.126872	0.849109	0.197319	logistic	43269	1047	42222	0.810946	0.0378678	2		FALSE	FALSE	627.3	Postmenopausal atrophic vaginitis	genitourinary
575.8	rs1801726_G	NA	-0.228471	0.177228	0.795749	0.19735	logistic	48845	547	48298	0.896304	0.0373324	2		FALSE	FALSE	575.8	Other disorders of biliary tract	digestive
590	rs1801726_G	NA	0.15334	0.118982	1.16572	0.197479	logistic	38059	858	37201	0.622841	0.0382433	1		FALSE	FALSE	590	Pyelonephritis	genitourinary
842	rs1801726_G	NA	0.311369	0.241661	1.36529	0.197588	logistic	45265	179	45086	0.80254	0.0376229	2		FALSE	FALSE	842	Other sprains and strains	injuries & poisonings
295.2	rs1801726_G	NA	-0.414116	0.321457	0.660924	0.19766	logistic	30286	196	30090	0.147395	0.037311	2		FALSE	FALSE	295.2	Paranoid disorders	mental disorders
470	rs1801726_G	NA	0.108578	0.0843515	1.11469	0.19802	logistic	35907	1847	34060	0.975511	0.0378617	1		FALSE	FALSE	470	Septal Deviations/Turbinate Hypertrophy	respiratory
526.3	rs1801726_G	NA	0.37935	0.295416	1.46133	0.199099	logistic	48307	112	48195	0.829276	0.0375515	2		FALSE	FALSE	526.3	Anomalies of jaw size/symmetry	digestive
331.9	rs1801726_G	NA	0.277323	0.21655	1.31959	0.200321	logistic	40170	231	39939	0.646053	0.0377521	1		FALSE	FALSE	331.9	Cerebral degeneration, unspecified	neurological
289.5	rs1801726_G	NA	-0.391384	0.306004	0.67612	0.200891	logistic	39497	208	39289	0.818627	0.0380788	2		FALSE	FALSE	289.5	Diseases of spleen	hematopoietic
720	rs1801726_G	NA	-0.102175	0.080167	0.902871	0.202475	logistic	43075	2577	40498	0.840141	0.0380383	2		FALSE	FALSE	720	Spinal stenosis	musculoskeletal
287.32	rs1801726_G	NA	-0.245565	0.19271	0.782262	0.202565	logistic	41466	465	41001	0.749015	0.0378744	0		FALSE	FALSE	287.32	Secondary thrombocytopenia	hematopoietic
512.7	rs1801726_G	NA	0.0575987	0.0452028	1.05929	0.202583	logistic	35730	10960	24770	0.299646	0.0371816	0		FALSE	FALSE	512.7	Shortness of breath	respiratory
416	rs1801726_G	NA	0.0777525	0.0611101	1.08086	0.203254	logistic	47138	3942	43196	0.901455	0.0376978	1		FALSE	FALSE	416	Cardiomegaly	circulatory system
442.1	rs1801726_G	NA	0.139488	0.109653	1.14968	0.203343	logistic	44139	1080	43059	0.883604	0.0375065	1		FALSE	FALSE	442.1	Aortic aneurysm	circulatory system
430.3	rs1801726_G	NA	0.2554	0.20176	1.29098	0.205563	logistic	44356	276	44080	0.928385	0.0374808	2		FALSE	FALSE	430.3	Subdural hemorrhage	circulatory system
242	rs1801726_G	NA	-0.176545	0.139744	0.838161	0.206464	logistic	41930	851	41079	0.802396	0.0379442	1		FALSE	FALSE	242	Thyrotoxicosis with or without goiter	endocrine/metabolic
535.9	rs1801726_G	NA	-0.310618	0.246383	0.732994	0.207413	logistic	45437	298	45139	0.873877	0.0375905	0		FALSE	FALSE	535.9	Gastritis and duodenitis, NOS	digestive
270	rs1801726_G	NA	0.156853	0.124825	1.16982	0.208906	logistic	50694	783	49911	0.882285	0.0374995	2		FALSE	FALSE	270	Disorders of protein plasma/amino-acid transport and metabolism	endocrine/metabolic
580	rs1801726_G	NA	-0.161057	0.128379	0.851244	0.209645	logistic	40294	1002	39292	0.940834	0.0371023	2		FALSE	FALSE	580	Nephritis; nephrosis; renal sclerosis	genitourinary
527.7	rs1801726_G	NA	-0.26025	0.207763	0.770859	0.210341	logistic	49934	409	49525	0.852606	0.0377699	2		FALSE	FALSE	527.7	Disturbance of salivary secretion	digestive
184.2	rs1801726_G	NA	-0.448952	0.358594	0.638297	0.210578	logistic	48248	166	48082	0.860946	0.0376078	2		FALSE	FALSE	184.2	Cancer of other female genital organs (excluding uterus and ovary)	neoplasms
580.2	rs1801726_G	NA	-0.350157	0.2813	0.704578	0.213213	logistic	39534	242	39292	0.918045	0.0371705	2		FALSE	FALSE	580.2	Nephrotic syndrome without mention of glomerulonephritis	genitourinary
279.11	rs1801726_G	NA	-0.380093	0.305762	0.683798	0.21383	logistic	48977	208	48769	0.531098	0.0375891	2		FALSE	FALSE	279.11	Deficiency of humoral immunity	endocrine/metabolic
368.9	rs1801726_G	NA	-0.25776	0.207549	0.772781	0.214265	logistic	48939	415	48524	0.915423	0.0373526	1		FALSE	FALSE	368.9	Subjective visual disturbances	sense organs
300.3	rs1801726_G	NA	0.208587	0.168048	1.23194	0.214518	logistic	30512	422	30090	0.235992	0.0374934	2		FALSE	FALSE	300.3	Obsessive-compulsive disorders	mental disorders
504.1	rs1801726_G	NA	-0.364932	0.29459	0.694244	0.215428	logistic	37383	222	37161	0.859172	0.0372228	2		FALSE	FALSE	504.1	Idiopathic fibrosing alveolitis	respiratory
938.2	rs1801726_G	NA	0.130239	0.105162	1.1391	0.215545	logistic	41463	1189	40274	0.871031	0.0379495	1		FALSE	FALSE	938.2	Chronic dermatitis due to solar radiation	dermatologic
212	rs1801726_G	NA	0.291501	0.235708	1.33844	0.216196	logistic	53368	193	53175	0.810297	0.0375037	2		FALSE	FALSE	212	Benign neoplasm of respiratory and intrathoracic organs	neoplasms
790.6	rs1801726_G	NA	-0.163233	0.132313	0.849394	0.217321	logistic	51946	935	51011	0.824401	0.037693	2		FALSE	FALSE	790.6	Other abnormal blood chemistry	symptoms
386	rs1801726_G	NA	-0.156958	0.127236	0.85474	0.217355	logistic	44808	1020	43788	0.916418	0.0374375	2		FALSE	FALSE	386	Vertiginous syndromes and other disorders of vestibular system	sense organs
619	rs1801726_G	NA	0.125571	0.10244	1.1338	0.220276	logistic	51083	1259	49824	0.852269	0.0375859	2		FALSE	FALSE	619	Noninflammatory female genital disorders	genitourinary
290.16	rs1801726_G	NA	-0.442479	0.36103	0.642442	0.220349	logistic	42086	158	41928	0.6299	0.0375541	1		FALSE	FALSE	290.16	Vascular dementia	mental disorders
938	rs1801726_G	NA	0.124407	0.10163	1.13248	0.220906	logistic	41551	1277	40274	0.897346	0.0379534	1		FALSE	FALSE	938	Dermatitis due to solar radiation	dermatologic
618.1	rs1801726_G	NA	-0.190162	0.155806	0.826825	0.222274	logistic	52909	701	52208	0.864749	0.0375456	2		FALSE	FALSE	618.1	Prolapse of vaginal walls	genitourinary
446.4	rs1801726_G	NA	-0.503567	0.412682	0.604371	0.222377	logistic	43189	130	43059	0.916304	0.0373012	1		FALSE	FALSE	446.4	Wegener's granulomatosis	circulatory system
245.21	rs1801726_G	NA	-0.192779	0.158048	0.824664	0.222562	logistic	41746	667	41079	0.811822	0.0379677	1		FALSE	FALSE	245.21	Chronic lymphocytic thyroiditis	endocrine/metabolic
656.3	rs1801726_G	NA	-0.432454	0.354761	0.648915	0.222844	logistic	52295	177	52118	0.838134	0.0374797	1		FALSE	FALSE	656.3	Endocrine and metabolic disturbances of fetus and newborn	pregnancy complications
701.3	rs1801726_G	NA	0.323458	0.265682	1.3819	0.223429	logistic	46733	147	46586	0.694377	0.0373077	1		FALSE	FALSE	701.3	Circumscribed scleroderma	dermatologic
715	rs1801726_G	NA	-0.176488	0.145126	0.838209	0.223947	logistic	44627	793	43834	0.760231	0.0375781	2		FALSE	FALSE	715	Other inflammatory spondylopathies	musculoskeletal
571.81	rs1801726_G	NA	-0.16832	0.138504	0.845084	0.224263	logistic	43439	855	42584	0.868231	0.037662	2		FALSE	FALSE	571.81	Portal hypertension	digestive
755.61	rs1801726_G	NA	-0.409277	0.337575	0.66413	0.225358	logistic	51547	181	51366	0.88738	0.0373834	2		FALSE	FALSE	755.61	Congenital hip dysplasia and deformity	congenital anomalies
809	rs1801726_G	NA	-0.0994591	0.0820993	0.905327	0.225723	logistic	44466	2354	42112	0.91639	0.0373094	1		FALSE	FALSE	809	Fracture of unspecified bones	injuries & poisonings
695.9	rs1801726_G	NA	0.284803	0.235716	1.3295	0.226952	logistic	44130	192	43938	0.825773	0.0371176	2		FALSE	FALSE	695.9	Unspecified erythematous condition	dermatologic
745	rs1801726_G	NA	-0.0467241	0.0388502	0.954351	0.229103	logistic	44287	14691	29596	0.935339	0.037415	1		FALSE	FALSE	745	Pain in joint	musculoskeletal
519.1	rs1801726_G	NA	0.355659	0.295896	1.42712	0.229374	logistic	47738	115	47623	0.724711	0.0375697	2		FALSE	FALSE	519.1	Tracheostomy complications	respiratory
451.2	rs1801726_G	NA	0.29172	0.242729	1.33873	0.229429	logistic	39464	179	39285	0.854159	0.0378319	2		FALSE	FALSE	451.2	Phlebitis and thrombophlebitis of lower extremities	circulatory system
656.7	rs1801726_G	NA	0.350323	0.291823	1.41953	0.22996	logistic	52245	127	52118	0.826295	0.037573	1		FALSE	FALSE	656.7	Conditions involving the integument and temperature regulation of fetus and newborn	pregnancy complications
281.11	rs1801726_G	NA	-0.31693	0.264087	0.728382	0.230101	logistic	34364	268	34096	0.884194	0.0375538	1		FALSE	FALSE	281.11	Pernicious anemia	hematopoietic
145.2	rs1801726_G	NA	-0.294887	0.247017	0.744616	0.232558	logistic	52216	299	51917	0.839664	0.0374981	2		FALSE	FALSE	145.2	Cancer of tongue	neoplasms
513.31	rs1801726_G	NA	0.306423	0.256898	1.35856	0.232956	logistic	49307	159	49148	0.743848	0.0373882	2		FALSE	FALSE	513.31	Apnea	respiratory
159	rs1801726_G	NA	-0.202395	0.170206	0.816772	0.234395	logistic	48177	582	47595	0.928185	0.0374971	2		FALSE	FALSE	159	Malignant neoplasm of other and ill-defined sites within the digestive organs and peritoneum	neoplasms
427.41	rs1801726_G	NA	0.263819	0.222184	1.30189	0.235074	logistic	32044	228	31816	0.744952	0.0373393	0		FALSE	FALSE	427.41	Ventricular fibrillation and flutter	circulatory system
480.12	rs1801726_G	NA	0.24381	0.205441	1.2761	0.235322	logistic	39276	265	39011	0.926311	0.0371856	2		FALSE	FALSE	480.12	Pseudomonal pneumonia	respiratory
740.9	rs1801726_G	NA	-0.0714026	0.0602066	0.931087	0.235639	logistic	44333	5180	39153	0.776625	0.0376131	2		FALSE	FALSE	740.9	Osteoarthrosis NOS	musculoskeletal
278.1	rs1801726_G	NA	0.0591446	0.0499098	1.06093	0.236006	logistic	45378	6117	39261	0.908204	0.0380911	1		FALSE	FALSE	278.1	Obesity	endocrine/metabolic
754	rs1801726_G	NA	-0.37907	0.320183	0.684498	0.236446	logistic	51558	192	51366	0.886714	0.0373851	2		FALSE	FALSE	754	Congenital musculoskeletal deformities of spine	congenital anomalies
613	rs1801726_G	NA	0.116879	0.0987803	1.12398	0.236722	logistic	51200	1365	49835	0.815171	0.0377832	2		FALSE	FALSE	613	Other nonmalignant breast conditions	genitourinary
800.1	rs1801726_G	NA	0.159843	0.135382	1.17333	0.237732	logistic	42787	675	42112	0.877973	0.0375815	1		FALSE	FALSE	800.1	Fracture of neck of femur	injuries & poisonings
530.1	rs1801726_G	NA	0.047478	0.0402265	1.04862	0.237894	logistic	43075	11760	31315	0.883334	0.0376901	1		FALSE	FALSE	530.1	Esophagitis, GERD and related diseases	digestive
681	rs1801726_G	NA	-0.0712531	0.0603949	0.931226	0.238085	logistic	47105	4425	42680	0.765477	0.0376181	2		FALSE	FALSE	681	Superficial cellulitis and abscess	dermatologic
195.3	rs1801726_G	NA	0.148652	0.126053	1.16027	0.238287	logistic	41260	784	40476	0.750087	0.0376636	0		FALSE	FALSE	195.3	Malignant neoplasm of head, face, and neck	neoplasms
550.4	rs1801726_G	NA	-0.20649	0.175422	0.813435	0.239155	logistic	46344	552	45792	0.778597	0.0373187	2		FALSE	FALSE	550.4	Umbilical hernia	digestive
217	rs1801726_G	NA	-0.308315	0.262213	0.734684	0.239667	logistic	46350	277	46073	0.820685	0.0373355	1		FALSE	FALSE	217	Vascular hamartomas and non-neoplastic nevi	neoplasms
8.6	rs1801726_G	NA	0.247095	0.210171	1.2803	0.23972	logistic	51026	257	50769	0.811404	0.0376279	1		FALSE	FALSE	8.6	Viral Enteritis	infectious diseases
327.3	rs1801726_G	NA	0.062897	0.0535082	1.06492	0.239809	logistic	44135	5354	38781	0.805899	0.0378045	0		FALSE	FALSE	327.3	Sleep apnea	neurological
601.1	rs1801726_G	NA	0.249997	0.213483	1.28402	0.241584	logistic	47431	274	47157	0.769733	0.0372014	2		FALSE	FALSE	601.1	Prostatitis	genitourinary
389.1	rs1801726_G	NA	-0.0948979	0.0810634	0.909466	0.241734	logistic	48161	2488	45673	0.892984	0.0373746	2		FALSE	FALSE	389.1	Sensorineural hearing loss	sense organs
304	rs1801726_G	NA	0.0951952	0.0813184	1.09987	0.24174	logistic	32164	2074	30090	0.297519	0.0376197	2		FALSE	FALSE	304	Adjustment reaction	mental disorders
255.21	rs1801726_G	NA	-0.190682	0.163535	0.826395	0.243613	logistic	45702	627	45075	0.616035	0.0375038	2		FALSE	FALSE	255.21	Glucocorticoid deficiency	endocrine/metabolic
53.1	rs1801726_G	NA	0.322069	0.276347	1.37998	0.243836	logistic	41683	136	41547	0.910282	0.0371734	1		FALSE	FALSE	53.1	Herpes zoster with nervous system complications	infectious diseases
752.1	rs1801726_G	NA	-0.355999	0.305533	0.700473	0.243949	logistic	52191	203	51988	0.777495	0.037631	1		FALSE	FALSE	752.1	Neural tube defects	congenital anomalies
189	rs1801726_G	NA	-0.134366	0.115519	0.87427	0.244768	logistic	53111	1217	51894	0.822043	0.0375252	2		FALSE	FALSE	189	Cancer of urinary organs (incl. kidney and bladder)	neoplasms
217.1	rs1801726_G	NA	-0.340583	0.293126	0.711356	0.245276	logistic	46301	228	46073	0.822657	0.0373426	1		FALSE	FALSE	217.1	Nevus, non-neoplastic	neoplasms
712	rs1801726_G	NA	-0.445562	0.383501	0.640465	0.245306	logistic	42686	139	42547	0.5084	0.0377524	2		FALSE	FALSE	712	Infective connective tissue disorders	musculoskeletal
704	rs1801726_G	NA	-0.145484	0.12539	0.864604	0.245949	logistic	49726	1041	48685	0.743383	0.0374854	2		FALSE	FALSE	704	Diseases of hair and hair follicles	dermatologic
343	rs1801726_G	NA	0.191587	0.165504	1.21117	0.247028	logistic	40373	434	39939	0.618902	0.0377728	1		FALSE	FALSE	343	Infantile cerebral palsy	neurological
371	rs1801726_G	NA	0.094025	0.0814945	1.09859	0.248599	logistic	46584	2053	44531	0.929102	0.0378671	2		FALSE	FALSE	371	Inflammation of the eye	sense organs
317	rs1801726_G	NA	-0.12659	0.109811	0.881095	0.248991	logistic	41843	1331	40512	0.840342	0.0371388	1		FALSE	FALSE	317	Alcohol-related disorders	mental disorders
513	rs1801726_G	NA	0.111727	0.097256	1.11821	0.250641	logistic	50515	1367	49148	0.738429	0.0374641	2		FALSE	FALSE	513	Respiratory abnormalities	respiratory
333	rs1801726_G	NA	0.116237	0.101324	1.12326	0.251307	logistic	41208	1269	39939	0.726987	0.0378082	1		FALSE	FALSE	333	Extrapyramidal disease and abnormal movement disorders	neurological
374.3	rs1801726_G	NA	0.194206	0.16945	1.21435	0.251756	logistic	44929	398	44531	0.92543	0.0378152	2		FALSE	FALSE	374.3	Ptosis of eyelid	sense organs
568	rs1801726_G	NA	-0.15958	0.139248	0.852502	0.25179	logistic	44438	849	43589	0.888721	0.0373329	1		FALSE	FALSE	568	Other disorders of peritoneum	digestive
296.1	rs1801726_G	NA	-0.109864	0.0959708	0.895956	0.252307	logistic	31856	1766	30090	0.366114	0.0371829	2		FALSE	FALSE	296.1	Bipolar	mental disorders
614.3	rs1801726_G	NA	0.293246	0.256307	1.34077	0.252573	logistic	49695	162	49533	0.815525	0.0376094	2		FALSE	FALSE	614.3	Pelvic inflammatory disease (PID)	genitourinary
259.4	rs1801726_G	NA	0.339593	0.296939	1.40438	0.25277	logistic	45189	114	45075	0.637396	0.0376308	1		FALSE	FALSE	259.4	Precocious sexual development and puberty NEC	endocrine/metabolic
754.2	rs1801726_G	NA	-0.517234	0.452728	0.596167	0.253253	logistic	51477	111	51366	0.88894	0.0373953	2		FALSE	FALSE	754.2	Spondylolisthesis, congenital	congenital anomalies
740.1	rs1801726_G	NA	-0.0674508	0.0590476	0.934774	0.253324	logistic	44442	5289	39153	0.397894	0.0376558	2		FALSE	FALSE	740.1	Osteoarthritis; localized	musculoskeletal
526.41	rs1801726_G	NA	0.30268	0.265154	1.35348	0.253651	logistic	48346	151	48195	0.783619	0.0375522	2		FALSE	FALSE	526.41	Temporomandibular joint disorder, unspecified	digestive
859	rs1801726_G	NA	-0.181932	0.159409	0.833658	0.25375	logistic	45667	654	45013	0.876504	0.0372041	1		FALSE	FALSE	859	Complication due to other implant and internal device	injuries & poisonings
300.12	rs1801726_G	NA	0.155268	0.136129	1.16797	0.254039	logistic	30767	677	30090	0.160674	0.0375077	2		FALSE	FALSE	300.12	Agorophobia, social phobia, and panic disorder	mental disorders
713	rs1801726_G	NA	-0.321299	0.28208	0.725206	0.254688	logistic	42780	233	42547	0.500269	0.0377396	2		FALSE	FALSE	713	Arthropathy associated with other disorders classified elsewhere	musculoskeletal
459.9	rs1801726_G	NA	0.161768	0.142201	1.17559	0.255286	logistic	43821	607	43214	0.799502	0.0376988	2		FALSE	FALSE	459.9	Circulatory disease NEC	circulatory system
654	rs1801726_G	NA	0.291814	0.256866	1.33885	0.255933	logistic	52424	163	52261	0.740099	0.0374924	2		FALSE	FALSE	654	Other and unspecified complications of birth; puerperium affecting management of mother	pregnancy complications
245.2	rs1801726_G	NA	-0.17728	0.156275	0.837545	0.256623	logistic	41751	672	41079	0.810325	0.0379751	1		FALSE	FALSE	245.2	Chronic thyroiditis	endocrine/metabolic
362.4	rs1801726_G	NA	-0.272419	0.240697	0.761535	0.257721	logistic	47462	313	47149	0.794758	0.0375774	2		FALSE	FALSE	362.4	Retinal vascular changes and abnomalities	sense organs
382	rs1801726_G	NA	0.132847	0.117626	1.14208	0.258727	logistic	45719	912	44807	0.905636	0.0374461	1		FALSE	FALSE	382	Otalgia	sense organs
550.1	rs1801726_G	NA	-0.148791	0.131753	0.86175	0.258765	logistic	46741	949	45792	0.876729	0.0373013	2		FALSE	FALSE	550.1	Inguinal hernia	digestive
427.11	rs1801726_G	NA	0.119784	0.106729	1.12725	0.261727	logistic	32984	1168	31816	0.627563	0.0374121	0		FALSE	FALSE	427.11	Paroxysmal supraventricular tachycardia	circulatory system
281.1	rs1801726_G	NA	-0.161202	0.143649	0.85112	0.261781	logistic	34909	813	34096	0.858564	0.0374975	1		FALSE	FALSE	281.1	Megaloblastic anemia	hematopoietic
604.3	rs1801726_G	NA	-0.570203	0.508454	0.56541	0.262099	logistic	45970	100	45870	0.726928	0.0369154	2		FALSE	FALSE	604.3	Peyronie's disease	genitourinary
571.6	rs1801726_G	NA	-0.328046	0.292786	0.72033	0.262531	logistic	42804	220	42584	0.82153	0.0377184	2		FALSE	FALSE	571.6	Primary biliary cirrhosis	digestive
210	rs1801726_G	NA	-0.359628	0.320977	0.697936	0.262537	logistic	52106	189	51917	0.843831	0.0375101	2		FALSE	FALSE	210	Benign neoplasm of lip, oral cavity, and pharynx	neoplasms
362.26	rs1801726_G	NA	-0.239819	0.214139	0.78677	0.262748	logistic	47533	384	47149	0.790452	0.0375739	2		FALSE	FALSE	362.26	Macular puckering of retina	sense organs
425.2	rs1801726_G	NA	-0.155095	0.138752	0.856334	0.263658	logistic	48940	854	48086	0.964452	0.0373519	2		FALSE	FALSE	425.2	Secondary/extrinsic cardiomyopathies	circulatory system
575.2	rs1801726_G	NA	-0.253979	0.227391	0.775708	0.264027	logistic	48638	340	48298	0.925004	0.0373576	2		FALSE	FALSE	575.2	Obstruction of bile duct	digestive
429.9	rs1801726_G	NA	0.209351	0.187649	1.23288	0.264572	logistic	42757	326	42431	0.877809	0.0375962	2		FALSE	FALSE	429.9	Cardiac complications, not elsewhere classified	circulatory system
750	rs1801726_G	NA	0.183812	0.165524	1.20179	0.266789	logistic	50351	429	49922	0.912465	0.0375861	2		FALSE	FALSE	750	Digestive congenital anomalies	congenital anomalies
283	rs1801726_G	NA	-0.39672	0.357634	0.672523	0.267306	logistic	34250	154	34096	0.888069	0.0375766	1		FALSE	FALSE	283	Acquired hemolytic anemias	hematopoietic
352.2	rs1801726_G	NA	-0.324925	0.293045	0.722582	0.267521	logistic	45345	222	45123	0.823575	0.0374573	2		FALSE	FALSE	352.2	Facial nerve disorders [CN7]	neurological
550.5	rs1801726_G	NA	-0.181233	0.163674	0.834241	0.268172	logistic	46416	624	45792	0.89006	0.0373147	2		FALSE	FALSE	550.5	Ventral hernia	digestive
790.8	rs1801726_G	NA	-0.354354	0.320667	0.701627	0.269136	logistic	51199	188	51011	0.819956	0.0377546	2		FALSE	FALSE	790.8	Elevated C-reactive protein (CRP)	symptoms
625	rs1801726_G	NA	0.118567	0.107413	1.12588	0.269663	logistic	49902	1130	48772	0.899361	0.0376438	2		FALSE	FALSE	625	Pain and other symptoms associated with female genital organs	genitourinary
341	rs1801726_G	NA	-0.195922	0.177597	0.822077	0.269949	logistic	40467	528	39939	0.649352	0.0375985	1		FALSE	FALSE	341	Other demyelinating diseases of central nervous system	neurological
520.2	rs1801726_G	NA	0.197505	0.179051	1.21836	0.269997	logistic	48558	363	48195	0.849142	0.0375736	2		FALSE	FALSE	520.2	Disturbances in tooth eruption	digestive
371.1	rs1801726_G	NA	0.221851	0.201174	1.24839	0.270122	logistic	44807	276	44531	0.930904	0.0377954	2		FALSE	FALSE	371.1	Uveitis, noninfectious or NOS	sense organs
726.3	rs1801726_G	NA	-0.166925	0.151744	0.846263	0.271312	logistic	38570	725	37845	0.57962	0.0375162	2		FALSE	FALSE	726.3	Bursitis	musculoskeletal
427.3	rs1801726_G	NA	0.07786	0.0708226	1.08097	0.271608	logistic	34843	3027	31816	0.633992	0.0374681	1		FALSE	FALSE	427.3	Other specified cardiac dysrhythmias	circulatory system
472	rs1801726_G	NA	0.0971266	0.0883551	1.102	0.271648	logistic	35762	1702	34060	0.938127	0.0378195	1		FALSE	FALSE	472	Chronic pharyngitis and nasopharyngitis	respiratory
276.12	rs1801726_G	NA	0.075861	0.0690259	1.07881	0.271758	logistic	37093	3100	33993	0.754813	0.0374195	1		FALSE	FALSE	276.12	Hyposmolality and/or hyponatremia	endocrine/metabolic
250.12	rs1801726_G	NA	-0.270831	0.246746	0.762746	0.272375	logistic	40034	291	39743	0.863962	0.0374806	1		FALSE	FALSE	250.12	Type 1 diabetes with renal manifestations	endocrine/metabolic
327.5	rs1801726_G	NA	-0.393483	0.358557	0.674703	0.272464	logistic	38940	159	38781	0.936555	0.0375064	0		FALSE	FALSE	327.5	Parasomnia	neurological
452.2	rs1801726_G	NA	0.107882	0.0986239	1.11392	0.274009	logistic	40621	1336	39285	0.885938	0.0379114	2		FALSE	FALSE	452.2	Deep vein thrombosis [DVT]	circulatory system
475	rs1801726_G	NA	0.0775588	0.0709158	1.08065	0.274097	logistic	36816	2756	34060	0.957426	0.0378776	1		FALSE	FALSE	475	Chronic sinusitis	respiratory
728.7	rs1801726_G	NA	0.12774	0.117041	1.13626	0.27509	logistic	38762	917	37845	0.778468	0.037756	2		FALSE	FALSE	728.7	Fasciitis	musculoskeletal
593	rs1801726_G	NA	-0.0830333	0.0760827	0.92032	0.275116	logistic	39958	2757	37201	0.631632	0.0379148	1		FALSE	FALSE	593	Hematuria	genitourinary
575.1	rs1801726_G	NA	-0.277032	0.253889	0.75803	0.275205	logistic	48576	278	48298	0.926427	0.0373641	2		FALSE	FALSE	575.1	Cholangitis	digestive
727.4	rs1801726_G	NA	-0.207277	0.190097	0.812794	0.275546	logistic	38307	462	37845	0.60223	0.0375519	2		FALSE	FALSE	727.4	Ganglion and cyst of synovium, tendon, and bursa	musculoskeletal
681.1	rs1801726_G	NA	-0.172127	0.15788	0.841872	0.275609	logistic	43330	650	42680	0.860992	0.0377683	2		FALSE	FALSE	681.1	Cellulitis and abscess of fingers/toes	dermatologic
715.1	rs1801726_G	NA	-0.185816	0.170632	0.830426	0.276157	logistic	44410	576	43834	0.772356	0.0376041	2		FALSE	FALSE	715.1	Sacroiliitis NEC	musculoskeletal
528.11	rs1801726_G	NA	-0.416501	0.382877	0.65935	0.276675	logistic	49666	141	49525	0.826225	0.0378025	2		FALSE	FALSE	528.11	Stomatitis and mucositis (ulcerative)	digestive
747.13	rs1801726_G	NA	0.160609	0.148341	1.17423	0.27894	logistic	50210	576	49634	0.711283	0.0374527	2		FALSE	FALSE	747.13	Congenital anomalies of great vessels	congenital anomalies
[truncated: 1,428 more rows]

[truncated: 6 more sheets: EUR rs1801725 Recessive, EUR rs1801726 Recessive, AFR rs1801725 Additive, AFR rs1801726 Additive, AFR rs1801725 Recessive, AFR rs1801726 Recessive]
